# Supplementary material for: Extracellular arginine availability modulates eIF2α O-GlcNAcylation and heme oxygenase 1 translation for cellular homeostasis
Source: J Biomed Sci. 2023 May 22;30:32. doi: 10.1186/s12929-023-00924-4 (PMC10201738; doi:10.1186/s12929-023-00924-4)
Supplement: Supplementary file 3 — Additional file 3: Table S4. Proteomic raw data. Table S5. AS pathway [file 12929_2023_924_MOESM3_ESM.xlsx]

## Sheet: Table S4-Proteomic raw data
			Batch＃	1			2			3			4				Sum of Probabilities
				Accession	Exper/Ctrl		Accession	Exper/Ctrl		Accession	Exper/Ctrl		Accession	Exper/Ctrl			Accession	Exper/Ctrl
				Q3ZCM7	40.805		P22105	80.833		Q9BXN1	87.24		Q01130	94.9			Q01130	94.9
				Q9NZM5	15.804		Q9UKD2	66.595		Q13439	87.24		Q6N021	89.622			Q14190	89.622
		Exper: Arg starvation		Q92845	13.227		Q9H3H1	65.584		P46060	72.692		Q14190	89.622			Q6N021	89.622
		Ctrl: Complete medium		P41252	10.777		Q3LXA3	53.724		Q5SZL2	62.513		P00558	82.349			Q13439	87.24
				Q9Y678	8.459		Q13185	32.913		Q8IWU5	44.198		O76083	66.596			Q9BXN1	87.24
				Q9Y3D7	7.551		Q8NH55	32.613		Q9UKN7	40.449		P30411	65.203			P00558	82.349
				P55345	6.798		P34932	23.659		P42704	28.903		Q03164	61.205			P26447	80.408
				Q9H4M9	6.413		P78346	21.176		O95196	26.044		O43688	30.559			P46060	72.692
				Q96QC0	6.235		Q00987	16.831		Q9H8U3	25.859		P29536	27.326			O76083	66.596
				P06493	6.138		Q8NEJ0	16.708		B2RXH2	25.765		Q07021	20.606			Q9C0I9	65.584
				Q15637	6.005		Q9HBJ7	15.309		Q9NPC8	24.154		Q15672	19.571			P30411	65.203
				Q9UBU8	5.763		Q6J272	15.309		Q15475	24.154		Q8NEZ4	18.805			Q5SZL2	62.513
				O00560	5.091		Q9NWW7	14.952		Q8ND71	23.073		Q12860	16.628			Q8TEL6	62.513
				P27105	4.946		Q6ZU35	14.895		P68366	21.144		Q15075	16.628			Q03164	61.205
				Q9Y657	4.91		O15480	11.043		Q9NY65	21.144		P0DP73	14.903			Q5T4S7	46.137
				P08758	4.856		Q9P0V8	9.342		P0C7T5	19.812		Q13885	13.56			Q8IWU5	44.198
				Q9UKJ3	4.833		Q13233	9.206		Q96ED9	19.564		P41227	13.477			Q3ZCM7	40.805
				Q3YEC7	4.721		Q96PE3	8.79		O43707	16.849		Q96NB3	12.7			Q9UKN7	40.449
				P55039	4.697		Q6UWB4	8.214		Q9UJX3	15.567		Q96CW9	12.498			Q01518	31.89
				Q01813	4.694		Q8NCM8	6.608		Q8N442	13.357		Q5JY77	12.498			O43688	30.559
				O43684	4.526		P35556	6.136		Q03052	12.946		Q6PID6	11.69			P42704	28.903
				P46199	4.471		P17677	5.733		P54764	12.758		Q5JSP0	10.856			P29536	27.326
				O75915	4.432		A0A539	5.733		B6SEH8	12.735		Q96BD6	10.515			O95196	26.044
				Q00610	4.429		Q8WUR7	5.289		Q9Y5P1	12.673		Q9NPI6	9.316			Q9H8U3	25.859
				Q9UHX1	4.365		P10636	5.289		P41271	11.919		O14975	9.046			B2RXH2	25.765
				Q9H4I3	4.279		Q96QU8	4.668		P10074	10.729		Q5SNV9	8.524			P29401	25.026
				Q99661	4.273		Q5JR12	4.479		Q2UVX4	10.686		P23588	7.869			Q15475	24.154
				Q9UGM6	4.216		P28827	3.977		P54840	10.03		Q86TB9	7.316			Q9NPC8	24.154
				P12763	4.212		Q8N5Z0	3.977		Q9Y3X0	10.03		Q8NDV7	7.316			1346349	23.728
				Q9P0K7	4.058		O00294	3.947		Q5T481	10.03		Q02252	7.302			Q8ND71	23.073
				Q08J23	4.019		Q07837	3.808		Q86VG3	9.923		Q8TD16	6.707			P68366	21.144
				O95639	3.976		A6NEQ2	3.738		Q14766	9.651		Q96AD5	6.441			Q9NY65	21.144
				P49368	3.954		Q9BTT6	3.216		Q96KR1	9.231		Q5VZE5	6.366			P20333	20.903
				Q16629	3.833		Q15119	3.174		Q9Y485	9.078		Q14684	5.916			Q96RQ3	20.811
				Q13217	3.731		C9J3V5	3.075		Q9BYQ7	8.71		Q17RN3	5.288			Q07021	20.606
				Q96GQ7	3.725		Q96PD5	2.627		Q7Z422	8.238		Q86UN6	4.732			Q8NC51	20.044
				O75923	3.721		P07339	2.579		P22234	6.495		Q8IXT1	4.732			P0C7T5	19.812
				P53621	3.684		O75164	2.579		Q9C0G0	6.448		Q13367	4.628			Q15672	19.571
				Q14554	3.628		Q8N9A8	2.516		Q6MZP7	6.339		71533	4.537			Q96ED9	19.564
				Q8N1G4	3.58		P25391	2.288		P34910	6.339		Q9Y2I7	3.509			Q8NEZ4	18.805
				Q5SW79	3.526		Q9Y250	2.26		Q9BSJ6	5.781		O15072	3.48			O43707	16.849
				Q96A33	3.418		Q6AZY7	2.201		Q5NDL2	5.131		Q96BM1	3.367			Q12860	16.628
				P49591	3.402		O95255	2.154		P09544	4.955		Q9UH62	3.039			Q15075	16.628
				Q15785	3.376		Q96C74	2.058		Q99985	4.816		P62995	3.035			P68371	16.485
				P16070	3.362		Q9UL59	2.015		Q13191	4.561		Q15646	2.912			Q6ZWH5	16.403
				P35241	3.294		Q9BZA8	2.002		Q96DY7	3.996		P04083	2.812			Q9NZM5	15.804
				Q01081	3.244		Q9BZA7	2.002		Q8IY21	3.961		P06753	2.766			Q9UJX3	15.567
				Q9UJZ1	3.238		P10323	1.987		Q9Y623	3.961		P09493	2.766			Q9HBL7	15.276
				Q14258	3.207		Q8N443	1.929		Q0VAA2	3.961		O15230	2.74			Q8WUQ7	15.152
				Q9BYN8	3.159		Q9UI46	1.872		Q16720	3.837		Q8TAM2	2.523			P0DP73	14.903
				O14974	3.126		Q9NU23	1.867		P49815	3.815		Q701N4	2.485			Q92945	14.185
				P35269	3.101		P0CG40	1.837		Q02338	3.689		O14647	2.472			P07437	13.56
				Q9Y3I0	3.093		Q8IXZ3	1.837		P43487	3.451		P17038	2.47			Q13509	13.56
				P60953	3.061		O75764	1.837		Q5T890	3.36		Q6ZR08	2.47			Q13885	13.56
				P27816	3.034		P23229	1.837		Q14697	3.251		O95620	2.47			Q9BVA1	13.56
				Q9BRS2	3.021		Q9H609	1.837		Q7Z2Y5	3.151		P24723	2.415			P41227	13.477
				Q9UHB7	3.012		Q8IV38	1.803		Q6ZV73	2.88		P06213	2.314			Q8N442	13.357
				P29084	3.007		Q8N944	1.574		Q9UHG2	2.862		Q00653	2.274			Q92845	13.227
				P36578	3.003		P05093	1.556		Q9H9Z2	2.651		Q32P28	2.03			Q03052	12.946
				O95292	2.975		P49589	1.546		Q9UHC7	2.553		Q9GZU2	2.03			Q9NVU7	12.946
				Q12797	2.951		O94813	1.445		Q6IE36	2.471		Q2M1P5	1.98			P54764	12.758
				P27348	2.926		Q8IZH2	1.372		Q9UNL4	2.471		Q8IWZ3	1.98			B6SEH8	12.735
				P17302	2.926		Q8TE57	1.344		Q9Y6J8	2.462		O75179	1.98			Q96NB3	12.7
				Q96P70	2.896		Q9UQB3	1.337		Q06124	2.44		P17025	1.975			Q9Y5P1	12.673
				P43490	2.882		O15534	1.301		Q9H7F0	2.43		P08217	1.889			Q5JY77	12.498
				O95202	2.824		Q9Y5Q5	1.214		Q9H3R1	2.248		Q9NYL4	1.876			Q96CW9	12.498
				Q9NV56	2.809		Q05639	1.189		Q86Y82	2.199		Q8N5Y8	1.876			P41271	11.919
				Q9UK41	2.776		Q5VTE0	1.189		P35869	1.999		A6H8Y1	1.835			Q6PID6	11.69
				Q00059	2.761		Q92551	1.159		Q9UBP0	1.983		P20337	1.754			P22105	11.392
				P61513	2.756		P51522	1.058		Q9H694	1.866		Q68EM7	1.645			O75593	11.043
				P05198	2.754		Q9Y4C4	1.026		P04114	1.863		O60678	1.64			Q96EV2	11.043
				O14744	2.754		O60242	1.023		Q92784	1.741		P28066	1.612			P0CG47	11.028
				P30050	2.752		Q99436	0.941		P23469	1.741		O60333	1.578			P0CG48	11.028
				Q7L4I2	2.748		O14967	0.932		Q5JVG2	1.733		Q96PQ6	1.543			P62979	11.028
				P62316	2.702		Q504Y2	0.931		Q9P2W1	1.656		O15063	1.469			P62987	11.028
				Q9BRR8	2.693		Q9C0A1	0.925		Q2LD37	1.619		Q9BXX0	1.46			UBIQ_HUMAN	11.028
				P41223	2.687		Q5VUG0	0.893		Q9Y6C2	1.485		Q9NQ75	1.441			Q5JSP0	10.856
				Q13061	2.681		Q32MQ0	0.866		Q13621	1.461		Q8IYF1	1.441			P41252	10.777
				O75396	2.633		Q8WXF5	0.856		Q14149	1.323		Q9BTC8	1.406			P10074	10.729
				P48047	2.619		Q99972	0.778		Q9H0H0	1.299		P17098	1.404			Q8WZ42	10.729
				P35232	2.607		Q9NQC3	0.768		Q9HAP6	1.295		Q08AD1	1.354			Q2UVX4	10.686
				O94905	2.606		P50221	0.766		O95996	1.253		P15172	1.336			Q96BD6	10.515
				P61163	2.6		Q29RF7	0.76		P56524	1.244		Q8N9N5	1.328			P54840	10.03
				Q15014	2.584		Q92783	0.705		P52179	1.222		Q70CQ2	1.305			Q5T481	10.03
				Q9H9H4	2.533		Q9Y4E6	0.705		Q9Y4C1	1.177		Q5JPF3	1.247			Q9Y3X0	10.03
				P63151	2.526		Q96RT6	0.705		P56715	1.174		P20941	1.176			Q86VG3	9.923
				Q14839	2.519		Q96PP9	0.698		1335192	1.08		Q8N9V7	1.166			Q9UKD2	9.787
				O43175	2.468		Q01955	0.682		2119241	1.08		Q9UFB7	1.166			Q14766	9.651
				Q96CW1	2.449		Q5TDH0	0.678		O94826	1.078		Q9HCI6	1.165			Q9H3H1	9.352
				Q9H2W6	2.447		Q9NR99	0.672		Q9NR81	1.066		Q9NQ36	1.137			Q9NPI6	9.316
				P26368	2.428		Q8IZC4	0.641		O14495	1.038		Q86WK6	1.097			Q96KR1	9.231
				P13639	2.396		Q4V328	0.623		C9JDV5	1.038		Q9Y2A7	1.097			P20042	9.158
				Q96BY6	2.383		Q6P9F5	0.623		Q96SB8	1.038		Q8NAA6	1.061			Q9Y485	9.078
				O95400	2.363		Q8NG50	0.603		Q9HCM7	1.012		Q9ULH7	1.019			O14975	9.046
				Q9P2J5	2.347		P48741	0.593		Q15283	0.931		Q9GZP8	1.018			Q9NRC6	8.79
				Q93050	2.335		Q7RTR2	0.59		Q8WXI7	0.931		O60293	1.013			Q9BYQ7	8.71
				Q96CS3	2.331		Q8TC07	0.59		Q86X52	0.931		Q86UP8	1.007			Q5SNV9	8.524
				P11586	2.329		O95714	0.582		Q8IYW5	0.92		Q4AC94	1.003			Q9Y678	8.459
				O43837	2.277		Q8N554	0.571		O15084	0.917		Q76KP1	0.999			Q3LXA3	8.414
				Q9NPJ6	2.253		Q5U649	0.557		G3V0H7	0.86		P27169	0.983			Q7Z422	8.238
				Q8WXA9	2.251		Q9Y4D7	0.557		Q9UEW3	0.86		Q16222	0.953			O60828	8.214
				Q15459	2.22		Q06547	0.557		Q701N2	0.851		Q13105	0.953			Q13185	8.096
				Q9BQE4	2.216		Q8NHW3	0.542		Q96PU5	0.795		P43121	0.953			P23588	7.869
				P62753	2.203		Q5TAA0	0.539		Q9Y2H0	0.781		Q6P4A8	0.94			P62241	7.696
				P52701	2.2		A8MZA4	0.512		O00429	0.755		Q9Y2P4	0.901			Q58FF8	7.669
				Q9ULV0	2.189		Q6UWP8	0.471		Q8TDN1	0.755		Q9H0X4	0.883			Q9Y3D7	7.551
				O95782	2.182		P11532	0.441		Q9NTJ4	0.715		Q9H222	0.878			Q86TB9	7.316
				P41250	2.179		Q8IXS0	0.397		Q9NXG2	0.715		P56537	0.867			Q8NDV7	7.316
				Q9BZZ5	2.177		O60486	0.391		Q00872	0.614		Q9NZ71	0.787			Q02252	7.302
				P04844	2.174		Q8N1T3	0.362		Q6ZW76	0.614		Q9UJN7	0.771			Q8IWS0	6.856
				P10515	2.173		Q9NU22	0.297		P23142	0.507		Q9NSB2	0.689			P61247	6.817
				Q9H9B4	2.173		Q9H1V8	0.297		Q7Z6J9	0.497		P41219	0.689			P55345	6.798
				O60244	2.144		Q5THR3	0.296		Q9Y493	0.482		1419564	0.689			O60814	6.73
				P51648	2.122		P61129	0.257		O43184	0.466		88045	0.689			P06899	6.73
				O14776	2.098		O15265	0.257		O00221	0.431		88049	0.689			P23527	6.73
				Q01780	2.082		P17252	0.257		P13805	0.43		125108	0.689			P33778	6.73
				O95232	2.082		Q5SGD2	0.257		Q6YHK3	0.403		P17661	0.689			P57053	6.73
				O75962	2.062		Q9HD67	0.257		Q7Z4T9	0.403		P08729	0.689			P58876	6.73
				P23284	2.058		88041	0.253		Q8WXI9	0.316		P51671	0.646			P62807	6.73
				P62847	2.049		Q9NYC9	0.241		Q9ULJ8	0.316		Q9Y275	0.631			Q16778	6.73
				P46782	2.047		Q5T200	0.207		Q7KYR7	0.311		Q8TF62	0.624			Q5QNW6	6.73
				P39656	2.046		Q14590	0.207		O75121	0.304		Q6ZRS4	0.603			Q8N257	6.73
				P63010	2.04		Q86T65	0.205		O43852	0.28		O95373	0.585			Q93079	6.73
				P25705	2.027		O94967	0.205		Q13464	0.267		C9J442	0.572			Q96A08	6.73
				Q7L7L0	1.981		O75900	0.186		Q9H825	0.245		Q6ZNB6	0.569			Q99877	6.73
				Q9BYX2	1.972		Q8WU58	0.184		Q9P1W8	0.243		Q9BS91	0.569			Q99879	6.73
				O94973	1.96		Q5BJF6	0.106		Q15413	0.208		Q6UXM1	0.567			Q99880	6.73
				P46940	1.948		Q3L8U1	0.087		Q9H8H0	0.173		Q8TD26	0.555			Q8TD16	6.707
				Q9NZM1	1.945		Q9HCB6	0.077		Q8NBQ5	0.173		Q63HM1	0.503			Q9Y2X3	6.524
				P24752	1.943		Q5PSV4	0.077		P98088	0.167		Q8N292	0.486			P22234	6.495
				Q9UGY1	1.939		Q9UBP6	0.042		Q96P66	0.166		Q9UJ41	0.486			Q9C0G0	6.448
				Q9Y5X1	1.933		Q06730	0.018		P32881	0.155		Q01459	0.468			Q96AD5	6.441
				P05388	1.92		O75840	0.018		Q5SRH9	0.155		P19013	0.453			Q9H4M9	6.413
				P48643	1.914		Q9P2I0	0.014		Q9H2T7	0.119		547753	0.453			P30101	6.395
				P28288	1.901		Q5VZ18	0.014		Q7Z6J0	0.119		88044	0.453			Q5VZE5	6.366
				P23193	1.888		O00567	0.01		Q86T90	0.114		Q9NVC6	0.429			P34910	6.339
				Q8IWX8	1.875		Q8TF30	0.01		Q5T1B0	0.114		Q99501	0.423			Q6MZP7	6.339
				P15311	1.874		O43291	0.01		Q6B0I6	0.114		Q8NBJ4	0.421			Q96QC0	6.235
				P06576	1.873		Q9NVI1	0.01		Q9NP81	0.092		Q16630	0.421			P06493	6.138
				O95573	1.857		Q5T6J7	0.01		Q12788	0.092		P57075	0.413			Q8NH55	6.041
				Q15528	1.839		O14645	0.01		P52292	0.092		Q17RQ9	0.385			Q15637	6.005
				Q13151	1.838		Q96M86	0.01		P78364	0.092		Q7Z4V0	0.357			Q14684	5.916
				Q13435	1.838		P57081	0.01		Q86Y78	0.08		A6NHQ4	0.328			Q13247	5.79
				Q7L014	1.811		Q8N2N9	0.01		P00488	0.06		Q7RTY1	0.327			Q9BSJ6	5.781
				O75909	1.801		Q14789	0.01		Q8IW00	0.058		A0A0J9YY54	0.288			Q9UBU8	5.763
				P51571	1.798		O60260	0.01		O94782	0.052		Q9UQK1	0.271			P43243	5.756
				P62820	1.79		Q9UNY4	0.01		O43819	0.052		Q96M94	0.266			P34932	5.734
				P09211	1.781		Q8IVF2	0.01		O75830	0.052		Q96IX9	0.243			Q8N7Z5	5.733
				Q9UHQ9	1.773		Q8IY82	0.01		Q15735	0.045		Q9NVU0	0.221			Q9HCD6	5.733
				P05387	1.765		P82933	0.01		Q93074	0.038		Q9H3N8	0.18			P78346	5.586
				Q9Y295	1.75		P20138	0.01		P0DN25	0.024		Q8TCG1	0.178			Q13523	5.56
				P41091	1.734		Q9UPQ9	0.01		P36544	0.023		P02787	0.174			P23528	5.559
				Q7L0Y3	1.731		Q92785	0.01		Q9BQI9	0.023		Q92734	0.159			O15031	5.461
				Q92928	1.706		P02774	0.01		Q494W8	0.023		P60174	0.119			Q17RN3	5.288
				Q9BUF5	1.704		P20807	0.01		Q6TFL3	0.021		P35555	0.116			Q00987	5.252
				Q9NQ50	1.703		Q9BXT4	0.01		P56975	0.016		P38398	0.116			Q5NDL2	5.131
				O00203	1.7		P53674	0.01		Q969H0	0.014		Q06055	0.072			P16989	5.106
				P61106	1.698		Q86VH4	0.01		Q15434	0.01		Q0P6D2	0.053			P67809	5.106
				O15042	1.694		Q15417	0.01		Q02643	0.01		A6NKL6	0.031			Q9Y2T7	5.106
				Q9H5Q4	1.693		Q6PIF6	0.01		P13942	0.01		P0DP75	0.031			O00560	5.091
				Q86US8	1.692		Q5TCS8	0.01		Q5VWN6	0.01		Q8N283	0.029			O75122	5.062
				Q8N6R0	1.689		A6QL64	0.01		Q6RI45	0.01		Q02224	0.024			P09544	4.955
				Q9Y5M8	1.682		Q9BY84	0.01		Q709C8	0.01		Q07890	0.021			Q9H244	4.955
				Q9H270	1.682		O75054	0.01		Q1W209	0.01		Q13535	0.021			P27105	4.946
				Q92841	1.669		P49961	0.01		Q8IZD9	0.01		Q9H4B4	0.02			Q8WUM4	4.946
				Q8NHQ9	1.665		Q92953	0.01		Q13315	0.01		Q8N5C6	0.016			Q9Y657	4.91
				Q9UMS4	1.646		Q13127	0.01		Q5TZA2	0.01		Q7Z699	0.013			P08758	4.856
				P62826	1.644		P15514	0.01		P05156	0.01		Q9UK97	0.013			B2RXH8	4.84
				Q8WUA2	1.644		Q6S8J7	0.01		A4D1F6	0.01		Q12888	0.01			B7ZW38	4.84
				Q15084	1.632		Q9H992	0.01		P50440	0.01		Q92925	0.01			O60812	4.84
				Q9BZJ0	1.625		P0DMN0	0.01		P50748	0.01		P09327	0.01			P07910	4.84
				Q13557	1.623		P50226	0.01		Q96JN8	0.01		Q6ZWC4	0.01			Q86YF9	4.839
				P04004	1.611		P50225	0.01		Q17RP2	0.01		P49750	0.01			Q9UKJ3	4.833
				P56192	1.607		Q8WVY7	0.01		Q14831	0.01		Q99469	0.01			Q8NEJ0	4.824
				Q9H009	1.6		Q5VT40	0.01		Q96HC4	0.01		Q8NEV8	0.01			Q99985	4.816
				P13010	1.6		Q96LQ0	0.01		Q9UKF7	0.01		P24386	0.01			Q86UN6	4.732
				P40938	1.599		Q7Z2D5	0.01		O15068	0.01		O94856	0.01			Q8IXT1	4.732
				P50454	1.594		Q13574	0.01		Q96RW7	0.01		Q96M69	0.01			Q3YEC7	4.721
				Q10471	1.584		Q0VFZ6	0.01		Q86WK7	0.01		Q9H8Y1	0.01			P55039	4.697
				P19784	1.582		Q96S37	0.01		P19878	0.01		Q6P4R8	0.01			Q01813	4.694
				Q14137	1.581		Q9P2S6	0.01		Q7Z4L5	0.01		Q8TE73	0.01			Q13367	4.628
				Q15059	1.575		Q8IXT5	0.01		O75077	0.01		Q13188	0.01			Q9HBJ7	4.587
				Q02809	1.566		Q9HBH9	0.01		Q6IMN6	0.01		Q8WV19	0.01			Q13191	4.561
				Q86UP2	1.559		Q96JJ6	0.01		Q9C0F0	0.01		P07357	0.01			71533	4.537
				P63244	1.556		Q9Y2M5	0.01		O60303	0.01		Q504T8	0.01			O43684	4.526
				P78527	1.555		P55884	0.01		Q99543	0.01		Q8N587	0.01			Q6J272	4.501
				P09234	1.554		Q96CX2	0.01		Q9UGL1	0.01		Q9BQG1	0.01			P46199	4.471
				Q96AC1	1.547		Q9BQ83	0.01		Q8NE65	0.01		Q96T60	0.01			O75915	4.432
				Q13823	1.547		Q9HBM1	0.01		O15232	0.01		Q92599	0.01			Q00610	4.429
				P32969	1.543		P53814	0.01		P14410	0.01		Q8NG31	0.01			P03971	4.413
				Q9UK58	1.541		O95155	0.01		Q96FS4	0.01		P0CAP1	0.01			Q9NWW7	4.381
				P15559	1.535		Q5SNT2	0.01		Q9H579	0.01		Q96PN6	0.01			Q6ZU35	4.376
				Q8IYU8	1.532		Q76N89	0.01		Q8N5G2	0.01		Q9NRR2	0.01			Q9UHX1	4.365
				Q13503	1.523		Q13616	0.01		Q70EL3	0.01		Q12789	0.01			Q9H4I3	4.279
				P49411	1.517		Q9Y5J3	0.01		Q96CS4	0.01		Q9NS15	0.01			Q99661	4.273
				Q9BQ61	1.512		Q9Y5Y9	0.01		Q96DM1	0.01		Q9UIL8	0.01			Q9UGM6	4.216
				O94766	1.511		Q9NZM4	0.01		Q9NWW0	0.01		Q5VST9	0.01			P12763	4.212
				Q2NL82	1.509		Q9BTE3	0.01		P42566	0.01		P43304	0.01			Q6KC79	4.21
				O00488	1.507		Q3SY89	0.01		O75901	0.01		P35663	0.01			P07900	4.177
				P08240	1.471		Q15835	0.01		Q13936	0.01		Q5W5W9	0.01			Q9P0K7	4.058
				O43314	1.467		Q9HAF1	0.01		Q53H76	0.01		A6NHC0	0.01			Q08J23	4.019
				P52943	1.466		P0DPQ3	0.01		Q96IF1	0.01		Q5FWF5	0.01			Q15744	4.008
				Q9H490	1.466		Q9Y5S8	0.01		Q9HAH1	0.01		P58004	0.01			Q96DY7	3.996
				P62906	1.464		Q8IUC8	0.01		Q96N64	0.01		Q6IPM2	0.01			O95639	3.976
				Q99829	1.454		Q14524	0.01		O60258	0.01		Q7Z4P5	0.01			P46778	3.975
				Q70UQ0	1.454		Q9HB55	0.01		Q8IUI8	0.01		Q6ZN16	0.01			Q0VAA2	3.961
				Q6UN15	1.449		Q96I36	0.01		Q96FN5	0.01		Q12879	0.01			Q8IY21	3.961
				Q8NBJ5	1.418		Q99250	0.01		Q9Y6L7	0.01		O00139	0.01			Q9Y623	3.961
				P51659	1.417		Q9Y6K5	0.01		O96011	0.01		Q9BZE2	0.01			P49368	3.954
				O14646	1.405		P57768	0.01		Q14114	0.01		Q15022	0.01			O15480	3.892
				O14950	1.405		P01012	0.01		P12755	0.01		Q5TYW2	0.01			Q16720	3.837
				Q5VTL8	1.401		Q6N063	0.01		A0A1B0GUA6	0.01		Q4UJ75	0.01			Q16629	3.833
				Q8WXX5	1.389		Q96EV8	0.01		Q9UQV4	0.01		Q8IVL5	0.01			P49815	3.815
				O60282	1.387		P78316	0.01		Q8WUI4	0.01		Q70EK9	0.01			P40939	3.738
				P62854	1.381		P04053	0.01		Q8NB14	0.01		Q9C0D2	0.01			Q9H6Z4	3.738
				Q9P0L0	1.378		A8MQ27	0.01		Q9UKX7	0.01		P17022	0.01			Q2WGN9	3.734
				Q16836	1.375		Q8TCN5	0.01		Q01668	0.01		Q8IXM7	0.01			Q13217	3.731
				Q15019	1.372		Q8NG57	0.01		O14893	0.01		Q2VWP7	0.01			Q96GQ7	3.725
				Q9BTA9	1.37		Q8NEK5	0.01		Q14CX7	0.01		Q6U841	0.01			O75923	3.721
				Q5VTR2	1.363		O00519	0.01		Q9NRH2	0.01		Q96ME7	0.01			Q8TDG4	3.702
				P55786	1.358		P55085	0.01		P54252	0.01		Q7Z7A3	0.01			Q02338	3.689
				P60866	1.356		Q8TAE7	0.01		Q14156	0.01		Q8NDX6	0.01			P53621	3.684
				Q9BRT6	1.347		Q8WWK9	0.01		Q9NRY5	0.01		P11217	0.01			P02769	3.66
				Q99714	1.327		A0A075B6N4	0.01		Q9Y6C5	0.01		Q8WVV9	0.01			P06733	3.637
				Q9UNQ2	1.321		P50876	0.01		Q10567	0.01		Q8ND61	0.01			P62750	3.634
				P04843	1.31		O14514	0.01		Q9GZX3	0.01		Q8IZT6	0.01			Q14554	3.628
				Q14974	1.293		Q9ULB1	0.01		P08779	0.01		Q9NTX7	0.01			A4UGR9	3.582
				O95816	1.292		Q9UQ26	0.01		Q8IYR2	0.01		Q9UH65	0.01			Q8N1G4	3.58
				Q9P0J7	1.292		Q9ULW6	0.01		Q92889	0.01		P12110	0.01			Q5SW79	3.526
				P50750	1.288		A6NLF2	0.01		Q9UDY8	0.01		A6NP61	0.01			Q9Y2I7	3.509
				Q9BXF6	1.283		Q9UIW0	0.01		Q9Y2K7	0.01		Q92545	0.01			O15072	3.48
				Q14498	1.282		P80192	0.01		P32926	0.01		Q9Y2D1	0.01			Q9P0V8	3.455
				Q4G0J3	1.281		C9JQI7	0.01		Q9H7Z3	0.01		Q8TCT0	0.01			P43487	3.451
				O75475	1.269		Q96PB8	0.01		Q5TCX8	0.01		Q5HYK7	0.01			Q13233	3.444
				P22314	1.265		Q8WWZ4	0.01		Q8NDZ4	0.01		Q6UWE0	0.01			Q96A33	3.418
				O43295	1.264		P11277	0.01		Q8IUH4	0.01		A6NCS4	0.01			Q96PE3	3.415
				O43143	1.262		Q6P6C2	0.01		Q9UHC9	0.01		O43424	0.01			P49591	3.402
				Q9UHD8	1.255		O95486	0.01		Q6ZN17	0.01		P48740	0.01			Q15785	3.376
				Q9UNL2	1.246		P08151	0.01		Q96S59	0.01		Q96B45	0.01			Q96BM1	3.367
				Q8N183	1.242		Q15858	0.01		Q96E39	0.01		Q08379	0.01			P16070	3.362
				P12956	1.237		Q9UIF8	0.01		Q9HC97	0.01		Q96PY6	0.01			Q5T890	3.36
				Q86W42	1.232		Q8IYE1	0.01		632732	0.01		Q96SE7	0.01			O14772	3.342
				P46783	1.223		Q9ULL8	0.01		Q92854	0.01		O15550	0.01			P35241	3.294
				O00401	1.223		P52564	0.01		P01860	0.01		O95785	0.01			Q6UWB4	3.287
				Q9H3S7	1.222		Q9UPQ0	0.01		Q969M7	0.01		Q96SI9	0.01			Q8NCM8	3.287
				Q8TBX8	1.218		Q14031	0.01		Q58F21	0.01		Q96RN1	0.01			Q14697	3.251
				P60660	1.214		P06280	0.01		P13646	0.01		Q9UPP5	0.01			Q01081	3.244
				Q9Y6A4	1.197		Q8IY85	0.01		Q7Z5N4	0.01		P04279	0.01			Q9UJZ1	3.238
				Q7Z7F7	1.196		P55209	0.01		P06400	0.01		P04629	0.01			Q14258	3.207
				P19525	1.187		O43187	0.01		125077	0.01		Q9BVS4	0.01			P35556	3.195
				P40818	1.186		Q6ZMB0	0.01		Q9H3U5	0.01		Q86VW2	0.01			Q9BYN8	3.159
				O75150	1.181		Q8TF72	0.01		Q13009	0.01		Q8N1N4	0.01			Q7Z2Y5	3.151
				Q13769	1.178		P08172	0.01		Q6AHZ1	0.01		Q9YNA8	0.01			P17677	3.149
				P54136	1.177		Q6ZRF8	0.01		Q9NZK7	0.01		P02100	0.01			O14974	3.126
				P62263	1.171		Q8IUR7	0.01		Q12830	0.01		P31260	0.01			P35269	3.101
				P02545	1.171		Q5VVC0	0.01		Q16445	0.01		Q02040	0.01			Q9Y3I0	3.093
				Q9Y314	1.16		Q9NQC8	0.01		Q96MV8	0.01		Q8TDQ1	0.01			Q9P273	3.086
				P33176	1.157		Q9UBC1	0.01		Q6P1M9	0.01		Q9Y2L5	0.01			Q6IE37	3.069
				Q9Y3U8	1.156		O60503	0.01		Q8NB91	0.01		P28358	0.01			P60953	3.061
				P11177	1.156		Q86SX6	0.01		Q86Y56	0.01		P46379	0.01			Q9UH62	3.039
				P60981	1.15		Q9NZH7	0.01		Q9H9J4	0.01		Q8NFW9	0.01			P62995	3.035
				P51149	1.149		Q8N8U2	0.01		Q8N103	0.01		O00408	0.01			P27816	3.034
				P08708	1.146		O75635	0.01		P05549	0.01		Q9H0D2	0.01			P53990	3.023
				P47813	1.142		O15327	0.01		Q96JG6	0.01		Q6IQ21	0.01			Q9BRS2	3.021
				Q92499	1.141		Q9NY46	0.01		Q9Y3D9	0.01		Q9UGJ1	0.01			Q9UHB7	3.012
				Q14738	1.131		Q9Y6X6	0.01		Q8TE49	0.01		P47874	0.01			P29084	3.007
				Q96AG4	1.126		P23786	0.01		P01893	0.01		Q969Y2	0.01			Q9NR30	3.006
				Q3KQU3	1.121		A6NMY6	0.01		Q92754	0.01		Q6UXG3	0.01			P0DPH8	3.005
				P18124	1.113		Q7L5Y6	0.01		O14756	0.01		Q96HA1	0.01			Q6PEY2	3.005
				P17480	1.113		Q9UI33	0.01		P01859	0.01		Q9Y606	0.01			Q9BQE3	3.005
				O00622	1.101		Q99490	0.01		Q16584	0.01		Q13023	0.01			P36578	3.003
				Q13573	1.098		P35498	0.01		88047	0.01		Q86T29	0.01			Q15758	2.984
				P61019	1.097		Q5VYJ5	0.01		A6NG13	0.01		Q7Z3U7	0.01			O95292	2.975
				P68400	1.096		Q7Z2X4	0.01		O75525	0.01		Q86SQ3	0.01			Q12797	2.951
				O95239	1.096		P0CG32	0.01		Q5VZI3	0.01		P29074	0.01			P27348	2.926
				Q9NX70	1.074		O75165	0.01		Q8IV33	0.01		O76082	0.01			P17302	2.926
				Q13148	1.065		O14737	0.01		Q9H6K5	0.01		C9JSJ3	0.01			A0A539	2.915
				Q9BQA1	1.061		P51814	0.01		Q15113	0.01		O94941	0.01			Q15646	2.912
				O60884	1.057		Q562F6	0.01		Q9Y2C9	0.01		Q9NZJ4	0.01			Q8WUR7	2.903
				P54274	1.051		O95382	0.01		Q8TE96	0.01		O14983	0.01			Q96P70	2.896
				Q96FV9	1.047		O14782	0.01		1363944	0.01		Q9BZ76	0.01			P43490	2.882
				O75521	1.046		Q66GS9	0.01		Q9NUQ6	0.01		Q13882	0.01			Q6ZV73	2.88
				Q92620	1.038		P31749	0.01		P30307	0.01		Q6R327	0.01			O60741	2.866
				Q96T37	1.032		P60201	0.01		Q9UKQ2	0.01		Q96NU0	0.01			Q9P1Z3	2.866
				O75643	1.03		Q9NUQ8	0.01		O43581	0.01		P02794	0.01			Q9UL51	2.866
				P62841	1.028		O75147	0.01		P01857	0.01		P08581	0.01			Q9Y3Q4	2.866
				P26373	1.024		A4D1E1	0.01		Q9Y4H2	0.01		O95721	0.01			P10636	2.862
				P62314	1.021		A6NNL0	0.01		Q96NH3	0.01		Q7Z407	0.01			Q9UHG2	2.862
				P35268	1.002		Q96JZ2	0.01		Q9Y230	0.01		Q8TC71	0.01			Q92522	2.852
				Q8WUD4	1.002		Q9BQS8	0.01		Q9NRL3	0.01		P78382	0.01			O95202	2.824
				Q01433	1.001		Q9UPZ6	0.01		O75064	0.01		Q8N9H8	0.01			P04083	2.812
				P36776	1		O95399	0.01		A5PKW4	0.01		O95985	0.01			Q9NV56	2.809
				Q15648	0.993		Q8IZ52	0.01		P17927	0.01		P55201	0.01			Q14568	2.786
				O00154	0.992		Q5VYK3	0.01		Q7Z4S6	0.01		Q02779	0.01			Q9UK41	2.776
				P21291	0.981		Q9UQD0	0.01		Q8N7P1	0.01		Q86Z14	0.01			P22629	2.776
				Q15149	0.978		P00540	0.01		Q6ZMN8	0.01		Q86UQ4	0.01			Q96QU8	2.768
				P62910	0.976		O94887	0.01		Q8N1B4	0.01		Q12766	0.01			P06753	2.766
				P40222	0.972		Q9H6B1	0.01		280816	0.01		P18827	0.01			P09493	2.766
				O60563	0.972		P19883	0.01		Q9GZR1	0.01		Q8IZU8	0.01			P67936	2.766
				Q9NTJ3	0.966		125083	0.01		Q2KHM9	0.01		Q9GZT5	0.01			Q00059	2.761
				Q96GC5	0.964		Q9BYM8	0.01		1346342	0.01		Q14D33	0.01			P61513	2.756
				O75934	0.961		Q9NR09	0.01		P01861	0.01		O75417	0.01			P05198	2.754
				P61221	0.959		O00291	0.01		Q96ST3	0.01		Q9NVV2	0.01			O14744	2.754
				Q13765	0.953		A0A1B0GUW6	0.01		Q8N3D4	0.01		Q14686	0.01			P30050	2.752
				O95470	0.945		Q92688	0.01		O60313	0.01		Q6P2P2	0.01			Q7L4I2	2.748
				P40227	0.937		106851	0.01		P0DOX5	0.01		O60391	0.01			O15230	2.74
				P39748	0.935		Q96PX8	0.01		Q14123	0.01		A0AVI2	0.01			Q05519	2.734
				P14635	0.934		Q9NR80	0.01		P0DKB6	0.01		P52926	0.01			P62316	2.702
				P15880	0.932		Q76LX8	0.01		Q8WWI5	0.01		O75691	0.01			Q9BRR8	2.693
				O00571	0.932		Q9NQG5	0.01		Q5TBC7	0.01		Q96L15	0.01			P41223	2.687
				Q99459	0.932		O75362	0.01		Q6PEZ8	0.01		O95625	0.01			Q13061	2.681
				Q86VM9	0.929		A3KN83	0.01		A2PYH4	0.01		Q9Y5Z7	0.01			Q5JR12	2.664
				Q9BQG0	0.927		Q96F25	0.01		Q13472	0.01		Q9H5P4	0.01			Q9H9Z2	2.651
				Q9HDC9	0.918		Q96BQ5	0.01		P31644	0.01		P12814	0.01			O75396	2.633
				O60518	0.918		Q9H2G2	0.01		Q7RTT6	0.01		Q9UBF9	0.01			P48047	2.619
				P46776	0.915		Q8N2K1	0.01		Q13569	0.01		P57772	0.01			P35232	2.607
				O75323	0.912		P43088	0.01		O95948	0.01		P26927	0.01			O94905	2.606
				Q7Z494	0.906		Q9C0I9	65.584		Q8IYW2	0.01		Q96MK2	0.01			P61163	2.6
				P62913	0.898		Q96RQ3	20.811		Q8NBT3	0.01		Q9NYD6	0.01			Q15014	2.584
				Q14008	0.895		Q8NC51	20.044		O15354	0.01		Q53GT1	0.01			O94851	2.556
				P61313	0.893		Q9HBL7	15.276		P82987	0.01		Q7Z6G3	0.01			Q9UHC7	2.553
				P42166	0.89		Q92945	14.185		Q9H074	0.01		Q6ZV29	0.01			Q9H9H4	2.533
				P35580	0.89		O75593	11.043		Q9UJA5	0.01		O15069	0.01			P28827	2.531
				Q9BZI7	0.886		Q96EV2	11.043		O95479	0.01		Q3SYG4	0.01			P63151	2.526
				Q15427	0.88		P0CG47	11.028		P12883	0.01		O60858	0.01			Q8TAM2	2.523
				Q96QV6	0.879		P0CG48	11.028		Q13505	0.01		Q96QZ7	0.01			Q14839	2.519
				Q8IVF4	0.877		P62987	11.028		Q8IYK2	0.01		Q93075	0.01			Q701N4	2.485
				Q14847	0.874		P62979	11.028		Q8NB66	0.01		Q9BXX2	0.01			Q99435	2.472
				Q1ED39	0.873		UBIQ_HUMAN	11.028		O94986	0.01		A6NL99	0.01			O14647	2.472
				Q6DN90	0.857		Q9NRC6	8.79		Q6UXY8	0.01		P69891	0.01			Q6IE36	2.471
				P42167	0.851		O60828	8.214		O14513	0.01		Q9NPR9	0.01			Q9UNL4	2.471
				Q99442	0.849		Q58FF8	7.669		Q9BZV1	0.01		Q9UBU6	0.01			O95620	2.47
				P04350	0.847		Q8IWS0	6.856		Q6P2C8	0.01		Q96MT7	0.01			P17038	2.47
				Q9Y3B4	0.846		P61247	6.817		Q52M58	0.01		Q96K78	0.01			Q6ZR08	2.47
				P50991	0.845		P62807	6.73		P37275	0.01		Q8IUA0	0.01			O43175	2.468
				Q86V48	0.844		Q16778	6.73		Q9Y3B8	0.01		Q03519	0.01			Q9Y286	2.467
				P42677	0.843		P57053	6.73		Q8N239	0.01		Q08117	0.01			Q9Y6J8	2.462
				O75528	0.838		Q99879	6.73		Q96K75	0.01		P10827	0.01			Q8N5Z0	2.45
				Q9H5Z1	0.834		O60814	6.73		Q6UXX9	0.01		Q12816	0.01			Q96CW1	2.449
				P48729	0.833		Q99877	6.73		Q8N3R9	0.01		Q96NW4	0.01			Q9H2W6	2.447
				Q66PJ3	0.832		Q5QNW6	6.73		Q9H9L4	0.01		Q03924	0.01			Q06124	2.44
				Q9UPT8	0.831		P06899	6.73		P10619	0.01		P53992	0.01			Q9H7F0	2.43
				O94906	0.826		Q8N257	6.73		Q5JU67	0.01		Q9Y5R5	0.01			P26368	2.428
				P83731	0.823		P33778	6.73		Q9GZS9	0.01		Q9BZQ6	0.01			P24723	2.415
				P63104	0.821		Q99880	6.73		P26447	80.408		O43156	0.01			O00294	2.401
				Q15029	0.82		P23527	6.73		Q6NUQ4	72.692		Q68CQ1	0.01			P13639	2.396
				Q9UNZ5	0.818		Q96A08	6.73		Q8TEL6	62.513		Q8N6M8	0.01			Q96BY6	2.383
				Q9Y3C1	0.817		P58876	6.73		P11498	38.083		P41229	0.01			Q07837	2.368
				P84103	0.814		Q93079	6.73		Q9Y286	25.859		Q8WW18	0.01			Q6ZUG5	2.365
				Q9H0S4	0.806		Q13247	5.79		Q96RQ3	25.108		P08572	0.01			A6NEQ2	2.364
				P62899	0.805		Q9HCD6	5.733		P29401	25.026		Q8IYN0	0.01			O95400	2.363
				P20290	0.803		Q8N7Z5	5.733		Q15287	23.936		Q96T68	0.01			Q9BTT6	2.36
				Q6NZI2	0.802		P16989	5.106		O14617	23.909		Q7RTY7	0.01			Q15119	2.349
				P09429	0.797		Q9Y2T7	5.106		1346349	23.728		Q8WXH0	0.01			Q9P2J5	2.347
				P11940	0.797		P67809	5.106		Q86YF9	23.094		Q99848	0.01			Q93050	2.335
				Q14764	0.795		B2RXH8	4.84		P68363	21.144		Q9BXS5	0.01			Q96CS3	2.331
				Q9BPX6	0.794		P07910	4.84		Q71U36	21.144		P24385	0.01			P11586	2.329
				P62424	0.782		O60812	4.84		P20333	20.903		Q96MT1	0.01			P60709	2.315
				Q92572	0.781		B7ZW38	4.84		Q9HCD6	19.877		P69892	0.01			P63261	2.315
				P35240	0.777		Q86YF9	4.839		Q86UE4	18.462		P31269	0.01			P06213	2.314
				Q9NVP1	0.775		P03971	4.413		P10809	18.313		Q96LB3	0.01			O43837	2.277
				Q96AQ6	0.764		P07900	4.177		Q9H6Z4	17.719		Q9HAV4	0.01			Q00653	2.274
				Q8WWM7	0.758		Q15744	4.008		P40939	17.719		Q9NVR0	0.01			P68363	2.263
				P26232	0.754		Q9H6Z4	3.738		Q6ZWH5	16.403		Q8N7A1	0.01			Q71U36	2.263
				O43290	0.754		P40939	3.738		Q6PEY2	15.699		P59045	0.01			Q9NYQ6	2.26
				P08865	0.751		Q2WGN9	3.734		P0DPH8	15.699		P82650	0.01			Q9NPJ6	2.253
				Q7Z417	0.748		Q8TDG4	3.702		Q9BQE3	15.699		Q14324	0.01			Q8WXA9	2.251
				Q9Y383	0.748		P02769	3.66		Q9H9C1	15.567		Q8IVW8	0.01			Q9H3R1	2.248
				P21127	0.743		P62750	3.634		Q8WUQ7	15.152		O75154	0.01			P0CG38	2.246
				Q5T3I0	0.737		A4UGR9	3.582		Q6N022	14.774		O95466	0.01			P0CG39	2.246
				E9PRG8	0.737		O14772	3.342		Q9NVU7	12.946		Q8IWB7	0.01			P62736	2.223
				Q9Y3S2	0.731		Q9P273	3.086		P11274	11.939		Q9H8G1	0.01			P68032	2.223
				P61353	0.73		P53990	3.023		Q9H3E2	11.939		P0C1H6	0.01			P68133	2.223
				Q13724	0.726		Q9NR30	3.006		P0DMV9	11.574		P33260	0.01			Q9BYX7	2.223
				Q9GZT9	0.719		Q9BQE3	3.005		P34931	11.574		Q9C0B2	0.01			Q15459	2.22
				P62280	0.718		Q6PEY2	3.005		Q8TF42	11.044		Q96TA1	90.129			Q9BQE4	2.216
				P31689	0.714		P0DPH8	3.005		Q8WZ42	10.729		Q15744	75.972			P62753	2.203
				Q7KZF4	0.711		Q9UL51	2.866		Q15788	10.686		P30613	47.653			C9J3V5	2.203
				Q9BVK6	0.694		Q9Y3Q4	2.866		Q9NR30	8.336		Q14584	46.921			P52701	2.2
				Q07666	0.684		Q9P1Z3	2.866		P62241	7.696		Q5T4S7	46.137			Q86Y82	2.199
				P39019	0.681		O60741	2.866		Q15643	7.195		TRYP_PIG	33.974			Q9ULV0	2.189
				Q9Y450	0.676		Q92522	2.852		P30101	6.395		Q01518	31.89			O95782	2.182
				P27635	0.675		Q14568	2.786		P46821	6.148		Q9NR30	31.529			P41250	2.179
				Q9H6F5	0.67		P22629	2.776		A6NEL2	5.913		P37802	30.804			Q15788	2.179
				Q96EY4	0.67		Q05519	2.734		O15031	5.461		Q86TM3	30.559			Q9BZZ5	2.177
				O00458	0.664		Q99435	2.472		O75122	5.062		B7ZW38	29.74			P04844	2.174
				Q13427	0.648		Q9Y286	2.467		P62760	5.047		B2RXH8	29.74			P10515	2.173
				O76094	0.64		P60709	2.315		Q9H244	4.955		P07910	29.74			Q9H9B4	2.173
				O15344	0.638		P63261	2.315		Q8WUM4	4.946		O60812	29.74			Q93008	2.158
				Q12872	0.629		P68363	2.263		P16401	4.938		O75400	23.491			O60244	2.144
				P62861	0.626		Q71U36	2.263		P29322	4.836		Q9UQ35	22.574			P51648	2.122
				P55060	0.624		Q9NYQ6	2.26		Q7Z3Y8	4.529		Q9H3T3	16.628			O14776	2.098
				P62701	0.615		P68032	2.223		Q7Z3Y7	4.529		P68371	16.485			Q9Y5G0	2.098
				Q9Y2W2	0.613		P68133	2.223		Q7Z3Z0	4.529		P14618	16.178			Q01780	2.082
				P62269	0.612		P62736	2.223		Q6KC79	4.21		P68363	15.462			O95232	2.082
				Q16181	0.608		Q9BYX7	2.223		Q9NP64	3.968		Q71U36	15.462			P62760	2.08
				Q5TBA9	0.606		Q15788	2.179		Q14568	3.893		O75122	14.903			Q16552	2.072
				P60842	0.604		Q93008	2.158		Q58FF8	3.893		Q9BYX7	13.894			O75962	2.062
				O00566	0.604		Q9Y5G0	2.098		P07900	3.834		P07437	13.56			P23284	2.058
				P61204	0.603		P62760	2.08		Q8NC51	3.669		Q13509	13.56			P62847	2.049
				Q9NX58	0.603		PromTArt7	2.039		O60271	3.616		Q9BVA1	13.56			P46782	2.047
				Q9ULW0	0.603		Q96TA1	1.811		Q05519	3.508		Q13085	12.756			P39656	2.046
				P42766	0.6		Q15643	1.742		Q13247	3.441		Q9HBL7	11.95			P63010	2.04
				P26583	0.598		Q86XR2	1.714		Q6GPH4	3.417		P19338	10.515			PromTArt7	2.039
				P28300	0.587		Q96NL6	1.69		Q5T8I9	3.325		Q14999	10.515			Q32P28	2.03
				O75330	0.585		P16401	1.685		Q9H2K2	3.325		P20810	9.954			Q9GZU2	2.03
				Q9UN86	0.578		P00761	1.645		O95271	3.325		Q8TEL6	9.644			P25705	2.027
				P26196	0.572		Q5T8I9	1.641		Q9P225	3.248		P20042	9.158			A5A3E0	2.022
				Q16527	0.569		Q9NP79	1.556		P11142	3.157		Q9NP79	8.524			P63267	2.022
				P31943	0.558		P10809	1.545		Q6IE37	3.069		Q9Y2T7	8.147			Q6S8J3	2.022
				Q9H3J6	0.558		Q8NFV4	1.452		Q8N5F7	3.037		P67809	8.147			P35869	1.999
				Q9UHR5	0.552		Q5T011	1.437		P62979	2.92		P16989	8.147			Q9UBP0	1.983
				Q05682	0.55		P35749	1.4		P62987	2.92		P63267	7.531			Q7L7L0	1.981
				P62277	0.547		P35579	1.4		P0CG48	2.92		P35637	7.445			O75179	1.98
				Q9NVA2	0.541		P04792	1.348		P0CG47	2.92		Q9Y2X3	6.524			Q2M1P5	1.98
				P27824	0.532		TRYP_PIG	1.326		UBIQ_HUMAN	2.92		1890020	6.027			Q8IWZ3	1.98
				Q8WVK2	0.531		Q01844	1.262		P20810	2.71		P43243	5.756			P17025	1.975
				P18621	0.52		P81877	1.243		P14618	2.697		Q13523	5.56			Q9BYX2	1.972
				P08559	0.514		Q7Z794	1.237		O94851	2.556		P23528	5.559			O94973	1.96
				Q4KMP7	0.508		P11021	1.23		Q6ZUG5	2.365		Q9BQE3	5.555			P46940	1.948
				Q14444	0.503		P68104	1.189		P11387	2.254		Q7Z7A1	5.51			Q9NZM1	1.945
				P62829	0.502		P21333	1.164		P0CG39	2.246		P11021	5.463			P24752	1.943
				O94925	0.5		Q7Z6E9	1.137		P0CG38	2.246		Q5TGP6	5.443			Q9UGY1	1.939
				P55081	0.498		P35637	1.118		Q16552	2.072		Q6ZUG5	4.813			Q9Y5X1	1.933
				Q9BYG3	0.498		Q92804	1.118		P03971	2.061		P29401	4.646			P05388	1.92
				Q8WU90	0.498		P29317	1.09		Q562R1	2.04		1346344	4.537			Q96PD5	1.917
				Q07065	0.49		P62258	1.081		P62736	2.022		1346347	4.537			P48643	1.914
				Q9UPQ3	0.489		O60271	1.058		P68133	2.022		1346345	4.537			P28288	1.901
				Q14331	0.488		A6NFE2	1.058		P60709	2.022		1346348	4.537			P08217	1.889
				O43264	0.483		Q93034	1.048		P68032	2.022		O95678	4.537			P23193	1.888
				P60903	0.481		Q86UU1	1.039		P63267	2.022		125105	4.537			Q8N5Y8	1.876
				P35659	0.475		P00338	1.038		P63261	2.022		1346349	4.537			Q9NYL4	1.876
				P84098	0.47		Q9Y4L1	1.027		Q6S8J3	2.022		71532	4.537			Q8IWX8	1.875
				Q8NAV1	0.466		Q9NR48	1.027		A5A3E0	2.022		P48668	4.537			P15311	1.874
				O75477	0.451		P29322	1.004		O75593	2.022		uc	4.537			P06576	1.873
				Q9BXS6	0.447		O14617	0.975		Q9UBF2	1.99		P13647	4.537			P07339	1.872
				Q08945	0.426		P11387	0.974		P35579	1.914		1346346	4.537			O75164	1.868
				Q6WKZ4	0.426		O95279	0.964		P11216	1.866		B2R853	4.537			P11216	1.866
				Q7Z4V5	0.417		Q9NP64	0.948		Q9UQ35	1.855		P21333	4.095			Q9H694	1.866
				Q99988	0.411		P07737	0.94		Q99877	1.847		P11498	4.089			P04114	1.863
				Q9BUQ8	0.409		Q7Z3Y8	0.933		Q96A08	1.847		P46778	3.975			O95573	1.857
				Q96S94	0.406		Q7Z3Z0	0.933		P57053	1.847		A5A3E0	3.753			Q15528	1.839
				Q07020	0.399		Q7Z3Y7	0.933		P62807	1.847		Q6S8J3	3.753			Q13151	1.838
				P49756	0.393		Q96HA7	0.932		Q8N257	1.847		P00761	3.75			Q13435	1.838
				Q9ULX9	0.386		Q9Y2W1	0.913		Q93079	1.847		PromTArt7	3.75			A6H8Y1	1.835
				P62917	0.383		547754	0.889		Q16778	1.847		P06733	3.637			Q7L014	1.811
				Q49A26	0.381		P35908	0.889		P33778	1.847		Q16543	3.58			Q96TA1	1.811
				P37108	0.372		254622	0.889		Q99879	1.847		Q58FF7	3.367			Q8N9A8	1.81
				Q9Y5B9	0.37		88053	0.889		P06899	1.847		P35579	3.356			O75909	1.801
				P62158	0.358		P12035	0.889		O60814	1.847		A4UGR9	3.264			P25391	1.801
				P61254	0.35		125098	0.889		P23527	1.847		Q9Y5G0	3.249			P51571	1.798
				Q9H4H8	0.35		Q01546	0.889		Q99880	1.847		P04406	3.19			P62820	1.79
				O96013	0.345		547752	0.889		P58876	1.847		Q9NWB6	3.167			P09211	1.781
				O00159	0.329		Q9NSV4	0.881		Q5QNW6	1.847		P08670	3.135			Q9UHQ9	1.773
				Q9BY42	0.32		P35527	0.858		Q9BYX7	1.821		Q00839	3.039			P05387	1.765
				Q5JWF2	0.316		1082558	0.858		Q7L8L6	1.741		547754	2.992			P20337	1.754
				P62851	0.308		547748	0.858		O60832	1.66		P35908	2.992			Q9Y295	1.75
				Q15629	0.304		O75533	0.835		O60885	1.656		254622	2.992			Q9Y250	1.742
				Q9NXE8	0.297		P36896	0.809		P35749	1.576		Q15758	2.984			Q15643	1.742
				Q86V81	0.294		Q8N0Z3	0.803		A4UGR9	1.415		O75593	2.933			P23469	1.741
				P62891	0.292		P11274	0.788		547749	1.394		P50990	2.854			Q7L8L6	1.741
				Q14141	0.285		O43561	0.776		P13645	1.394		P07951	2.766			Q92784	1.741
				P52597	0.262		O60885	0.761		71528	1.394		P67936	2.766			P41091	1.734
				Q9Y5V0	0.256		Q9NTI5	0.76		119581085	1.394		Q14568	2.742			Q5JVG2	1.733
				Q9NQW6	0.238		P18583	0.743		106849	1.394		Q58FF8	2.662			Q7L0Y3	1.731
				Q14241	0.23		O15446	0.74		P13645	1.394		P23396	2.654			Q6AZY7	1.718
				P23246	0.225		Q92598	0.734		O43493	1.33		O75533	2.599			Q86XR2	1.714
				Q16777	0.203		Q9NWB6	0.73		1346343	1.308		Q9HCZ1	2.595			O95255	1.713
				O43660	0.203		P22626	0.722		88054	1.308		Q99435	2.585			Q92928	1.706
				Q9P035	0.202		O75400	0.702		71536	1.308		1082558	2.474			Q96C74	1.706
				P17936	0.195		1890020	0.702		A6NHY2	1.304		P35527	2.474			Q9BUF5	1.704
				P32322	0.181		P47914	0.692		P04264	1.28		547748	2.474			Q9NQ50	1.703
				P62805	0.171		Q14997	0.682		P22626	1.268		Q08043	2.47			O00203	1.7
				P62249	0.158		O15055	0.679		88052	1.228		P20333	2.469			P61106	1.698
				P46781	0.155		P61978	0.676		uc	1.228		P08238	2.446			Q15233	1.695
				Q9NQ29	0.146		A6NHR9	0.672		Q96TA1	1.212		Q13261	2.205			O15042	1.694
				O43172	0.134		Q9UBF2	0.671		P10412	1.208		Q9Y2E4	2.185			Q9H5Q4	1.693
				Q9NWT1	0.091		Q9HCK0	0.661		P16402	1.208		P27797	2.16			Q86US8	1.692
				Q9UNF1	0.084		A6NEL2	0.661		P16403	1.208		P53999	2.148			Q96NL6	1.69
				Q9H307	0.055		P04264	0.658		Q7Z6E9	1.204		O15031	2.121			Q8N6R0	1.689
				Q86YZ3	0.01		Q08043	0.653		Q02878	1.157		O60832	2.035			Q9UL59	1.688
				P31946	0.01		P20810	0.631		Q12906	1.138		P07195	1.985			Q9BZA8	1.686
				P82912	0.01		P16403	0.626		Q08170	1.131		P81877	1.975			P16401	1.685
				O60783	0.01		P16402	0.626		P22629	1.098		P12035	1.928			Q9Y5M8	1.682
				P62273	0.01		P10412	0.626		P11021	1.09		125098	1.928			Q9H270	1.682
				P05386	0.01		P11142	0.619		O15055	1.088		88053	1.928			Q9BZA7	1.673
				Q969Q0	0.01		Q8TF42	0.615		Q7Z794	1.081		Q92598	1.89			P10323	1.673
				P63173	0.01		Q9BUJ2	0.598		105815	1.08		P61978	1.835			Q92841	1.669
				Q86WX3	0.01		Q8NI27	0.595		uc	1.08		Q58FG0	1.759			Q8NHQ9	1.665
				P62330	0.01		P0DMV9	0.593		2506774	1.08		Q58FF6	1.759			Q9P2W1	1.656
				P40616	0.01		P09874	0.59		O95678	1.08		Q5T8I9	1.747			Q8N443	1.653
				P46013	0.01		P14866	0.586		1346345	1.08		O43493	1.738			Q9UMS4	1.646
				O75947	0.01		Q8IUR6	0.571		1346347	1.08		P51665	1.696			P00761	1.645
				Q9UQB8	0.01		Q02878	0.562		1346346	1.08		Q15233	1.695			Q68EM7	1.645
				P67870	0.01		P20073	0.56		2119212	1.08		P04075	1.692			P62826	1.644
				Q9H8G2	0.01		O60841	0.559		P13647	1.08		Q8N7Z5	1.65			Q8WUA2	1.644
				Q53EZ4	0.01		Q9P225	0.557		1346344	1.08		Q8N4C6	1.645			Q5T8I9	1.641
				Q9UFW8	0.01		O43493	0.545		71532	1.08		Q7Z3Z0	1.567			O60678	1.64
				P53618	0.01		Q14964	0.542		B2R853	1.08		Q7Z3Y8	1.567			Q15084	1.632
				P20908	0.01		Q58FF6	0.541		125105	1.08		Q7Z3Y7	1.567			Q9BZJ0	1.625
				Q96FN4	0.01		Q58FG0	0.541		1346348	1.08		P10809	1.56			Q13557	1.623
				Q9NYV4	0.01		Q02539	0.54		P48668	1.08		P35606	1.522			Q2LD37	1.619
				Q9UHD1	0.01		P22492	0.54		87303	1.08		P11142	1.491			P28066	1.612
				Q9Y6G9	0.01		Q9P2E9	0.539		uc	1.08		A2RUB6	1.486			P04004	1.611
				P61962	0.01		Q8IYB3	0.514		Q5XKE5	1.08		Q15788	1.468			P56192	1.607
				Q9UER7	0.01		Q02413	0.512		P21333	1.055		P62258	1.466			Q9H009	1.6
				Q16555	0.01		Q02413	0.512		Q86UU1	1.044		P62750	1.466			P13010	1.6
				P25685	0.01		Q13428	0.51		Q8TDG4	1.025		A6NHR9	1.441			P40938	1.599
				O95793	0.01		88054	0.51		Q92945	1.02		P46821	1.372			P50454	1.594
				Q9UNE7	0.01		1346343	0.51		O75312	0.97		Q96KN7	1.367			Q10471	1.584
				Q9H223	0.01		71536	0.51		Q93008	0.97		P04792	1.353			P19784	1.582
				P29692	0.01		106849	0.462		P05165	0.952		P18084	1.344			Q14137	1.581
				P43897	0.01		A2RUB6	0.461		Q96L96	0.931		Q9P273	1.336			O60333	1.578
				Q9BW60	0.01		Q8N4C6	0.436		O75400	0.901		Q8IUR6	1.218			Q15059	1.575
				O14980	0.01		Q6NUQ4	0.431		Q01844	0.819		P05023	1.176			Q02809	1.566
				O60667	0.01		Q2TBE0	0.4		O76021	0.799		P06748	1.17			Q86UP2	1.559
				Q9NZ56	0.01		Q14157	0.399		A6NFE2	0.794		P18583	1.14			Q9UI46	1.559
				Q8N3X1	0.01		P46821	0.398		O76041	0.781		Q99996	1.137			P63244	1.556
				P51114	0.01		Q13085	0.391		P05114	0.755		Q9NYQ6	1.136			Q9NP79	1.556
				P49915	0.01		Q9UL40	0.38		O43692	0.715		Q8WZ42	1.081			P78527	1.555
				O95249	0.01		Q9UL36	0.38		Q9P2E9	0.711		Q8WWL2	1.062			P09234	1.554
				Q9NR31	0.01		Q08170	0.361		P08670	0.702		106849	1.037			Q9NU23	1.549
				Q9NX24	0.01		547749	0.355		O14772	0.672		P0CG38	1.014			Q96AC1	1.547
				Q5SSJ5	0.01		P13645	0.355		O95279	0.672		P0CG39	1.014			Q13823	1.547
				O60506	0.01		P13645	0.355		O60841	0.671		uc	0.968			P10809	1.545
				O95251	0.01		119581085	0.355		P22492	0.629		88052	0.968			P32969	1.543
				O00422	0.01		71528	0.355		Q02539	0.629		P22629	0.966			Q96PQ6	1.543
				Q9UGU5	0.01		Q86UE4	0.344		Q9UM47	0.614		Q96A08	0.958			Q9UK58	1.541
				Q6YN16	0.01		P05114	0.328		P05107	0.605		Q93079	0.958			P15559	1.535
				P52294	0.01		P09651	0.301		88042	0.587		P62807	0.958			Q8IYU8	1.532
				P35568	0.01		Q70EL2	0.297		Q9ULI0	0.582		P06899	0.958			P0CG40	1.528
				Q8N370	0.01		O76021	0.29		Q01546	0.543		Q5QNW6	0.958			Q13503	1.523
				Q9H089	0.01		P23396	0.278		547752	0.543		P33778	0.958			P49411	1.517
				Q9BTT4	0.01		88042	0.272		P12035	0.543		Q16778	0.958			Q9BQ61	1.512
				Q71F56	0.01		Q12906	0.262		125098	0.543		P58876	0.958			O94766	1.511
				O75586	0.01		P06748	0.245		88053	0.543		Q8N257	0.958			Q2NL82	1.509
				P53985	0.01		Q32P51	0.245		P18583	0.532		P57053	0.958			O00488	1.507
				P00387	0.01		P51991	0.245		Q13428	0.525		O60814	0.958			Q8IXZ3	1.506
				O60934	0.01		P08670	0.219		P59910	0.51		Q99877	0.958			O75764	1.49
				P30414	0.01		P24928	0.217		Q9NWB6	0.487		Q99880	0.958			Q9Y6C2	1.485
				Q9H1E3	0.01		Q8N5F7	0.191		O75437	0.482		P23527	0.958			P23229	1.475
				P04181	0.01		Q9HCC9	0.187		P37802	0.482		Q99879	0.958			P08240	1.471
				Q6P1J9	0.01		O43692	0.174		P00338	0.448		Q7Z6E9	0.954			O15063	1.469
				P62937	0.01		P08238	0.161		P35606	0.438		P22079	0.953			O43314	1.467
				O00541	0.01		Q562R1	0.157		P06748	0.433		Q5SZK8	0.953			P52943	1.466
				Q9Y285	0.01		Q9UM47	0.157		P07305	0.425		Q9NSV4	0.939			Q9H490	1.466
				Q9UKK3	0.01		Q08211	0.155		Q9HCC9	0.412		Q03135	0.936			P62906	1.464
				Q15365	0.01		Q86XP3	0.145		P09651	0.397		P07900	0.917			Q13621	1.461
				P26599	0.01		O60832	0.129		P62258	0.395		Q16552	0.917			Q9BXX0	1.46
				O60831	0.01		P07305	0.118		P61978	0.377		Q9P2E9	0.913			Q9H609	1.457
				Q8IY81	0.01		P54652	0.105		P04792	0.374		P14625	0.891			Q99829	1.454
				Q96IZ0	0.01		P34931	0.105		P07951	0.329		P11387	0.878			Q70UQ0	1.454
				Q99623	0.01		P17066	0.105		Q58FF7	0.284		P53990	0.841			Q8NFV4	1.452
				Q658Y4	0.01		P53999	0.097		Q9UL51	0.271		P16402	0.834			Q6UN15	1.449
				Q13045	0.01		P27797	0.096		Q9Y3Q4	0.271		P10412	0.834			Q8IYF1	1.441
				O94992	0.01		Q6GPH4	0.077		Q9P1Z3	0.271		P16403	0.834			Q9NQ75	1.441
				Q9P258	0.01		P10599	0.063		O60741	0.271		P13645	0.834			Q5T011	1.437
				O60507	0.01		Q06830	0.048		Q9HCK0	0.245		547749	0.834			Q8NBJ5	1.418
				Q13283	0.01		Q15287	0.046		Q32P51	0.221		P13645	0.834			P51659	1.417
				P62070	0.01		Q5T1H1	0.042		P51991	0.221		71528	0.834			Q8IV38	1.414
				Q9HAU5	0.01		P14618	0.029		Q86VX9	0.216		119581085	0.834			Q8N944	1.406
				Q8IY67	0.01		P04406	0.029		Q86XR8	0.208		P16401	0.803			Q9BTC8	1.406
				Q8TDN6	0.01		Q9UQ35	0.014		1082558	0.206		P60709	0.773			O14646	1.405
				Q9GZL7	0.01		Q16543	0.01		P35527	0.206		P63261	0.773			O14950	1.405
				Q9Y5S9	0.01		P11498	0.01		547748	0.206		Q02539	0.739			P17098	1.404
				Q07955	0.01		Q8NE71	0.01		1890020	0.206		P22492	0.739			Q5VTL8	1.401
				Q9Y5S2	0.01		P09871	0.01		P35637	0.199		P24928	0.724			P35579	1.4
				P30153	0.01		Q00839	0.01		Q92804	0.199		O60271	0.712			P35749	1.4
				Q96HS1	0.01		Q9ULI0	0.01		P47914	0.192		uc	0.689			Q8WXX5	1.389
				P49458	0.01		Q6ZVD8	0.01		Q04637	0.175		2119212	0.689			O60282	1.387
				Q7Z6B7	0.01		Q7Z7G8	0.01		Q6P2Q9	0.167		87303	0.689			P62854	1.381
				Q9NRY2	0.01		P04075	0.01		P05204	0.15		uc	0.689			Q9P0L0	1.378
				Q12874	0.01		O76041	0.01		TRYP_PIG	0.149		105815	0.689			Q16836	1.375
				Q15393	0.01		Q0VAK6	0.01		P00761	0.149		uc	0.689			Q15019	1.372
				P35610	0.01		P05107	0.01		P04075	0.143		2506774	0.689			Q9BTA9	1.37
				P31040	0.01		Q96AY4	0.01		Q8NI27	0.134		O75437	0.686			P05093	1.368
				Q9UH99	0.01		Q9H2K2	0.01		547754	0.132		P05165	0.666			Q5VTR2	1.363
				Q06787	0.01		P30613	0.01		P35908	0.132		P68133	0.664			P55786	1.358
				Q15654	0.01		P51665	0.01		254622	0.132		P62736	0.664			P60866	1.356
				P46100	0.01		Q14999	0.01		P61247	0.13		P68032	0.664			Q08AD1	1.354
				Q9ULS5	0.01		Q9H3E2	0.01		P24928	0.121		O43561	0.654			P04792	1.348
				P49755	0.01		Q14584	0.01		P38646	0.121		Q8TDG4	0.653			Q9BRT6	1.347
				Q86TN4	0.01		Q8N9Q2	0.01		Q58FG0	0.107		P54652	0.65			P15172	1.336
				P08621	0.01		Q9UBL9	0.01		Q58FF6	0.107		P00338	0.612			P49589	1.333
				Q8N0T1	0.01		O95271	0.01		Q6ZVD8	0.097		Q8N9Q2	0.587			Q8N9N5	1.328
				Q9Y224	0.01		O75312	0.01		Q03135	0.086		Q7Z794	0.585			Q99714	1.327
				Q9BZF9	0.01		P59910	0.01		O15446	0.062		Q7Z794	0.585			TRYP_PIG	1.326
				P38606	0.01		Q9H9C1	0.01		Q06830	0.06		Q562R1	0.571			Q14149	1.323
				Q8TF74	0.01		Q08554	0.01		P09871	0.058		Q8N5F7	0.554			Q9UNQ2	1.321
				Q9BRX9	0.01		P49588	0.01		Q2WGN9	0.055		Q86XR8	0.546			O94813	1.315
				Q15942	0.01		Q9BY12	0.01		Q8IYB3	0.052		Q9Y4L1	0.484			Q8IZH2	1.313
				Q5T4S7	11.392		P04920	0.01		P50990	0.042		P09651	0.468			P04843	1.31
				Q15154	9.787		Q9UNA1	0.01		Q9Y4D8	0.023		Q12906	0.451			Q8TE57	1.309
				Q92598	9.352		O15195	0.01		Q8IZF5	0.023		P17987	0.449			Q70CQ2	1.305
				P27797	8.414		P54710	0.01		P10599	0.021		P29317	0.417			A6NHY2	1.304
				Q05519	8.096		Q8IYA6	0.01		Q68CQ4	0.018		P10599	0.401			Q9H0H0	1.299
				Q01518	6.041		Q7Z7A1	0.01		P27797	0.011		Q9C0I9	0.399			Q9HAP6	1.295
				P17987	5.734		Q6N022	0.01		P07195	0.01		P07305	0.397			Q14974	1.293
				P40939	5.586		Q969M3	0.01		P14866	0.01		O15055	0.397			O95816	1.292
				P11216	5.252		Q5SZK8	0.01		P19338	0.01		Q9UBL9	0.379			Q9P0J7	1.292
				Q13501	4.824		P39023	0.01		Q9UL36	0.01		P04264	0.358			P50750	1.288
				Q5JTH9	4.587		P26358	0.01		Q13261	0.01		P05114	0.34			Q9BXF6	1.283
				Q9NVU7	4.501		Q9H8W3	0.01		Q86TM3	0.01		Q02878	0.336			Q14498	1.282
				Q86XP3	4.381		Q658N2	0.01		Q15154	0.01		Q6IE37	0.332			Q4G0J3	1.281
				P06733	4.376		Q8NHY6	0.01		Q9Y2E4	0.01		Q86UE4	0.327			O75475	1.269
				Q16543	3.892		P07355	0.01		Q13085	0.01		Q13428	0.299			P22314	1.265
				P46821	3.455		Q5JTH9	0.01		P18084	0.01		1346343	0.292			O43295	1.264
				P62258	3.444		H3BTG2	0.01		Q5TGP6	0.01		P34931	0.283			O43143	1.262
				Q70E73	3.415		Q93009	0.01		Q9NX18	0.01		P17066	0.283			Q01844	1.262
				547754	3.287		Q9H2D6	0.01		Q96N67	0.01		O60841	0.281			Q9UHD8	1.255
				P05204	3.287		Q9UBU7	0.01		P23396	0.01		Q96RQ3	0.266			O95996	1.253
				Q9Y4L1	3.195		Q09666	0.01		Q8IXK0	0.01		Q9ULD9	0.266			Q5JPF3	1.247
				P14618	3.149		Q86VX9	0.01		Q9BT81	0.01		Q8IXK0	0.266			Q9UNL2	1.246
				Q9BVA1	2.915					P54652	0.01		P51991	0.252			Q9UQB3	1.246
				P07437	2.903					P17066	0.01		Q32P51	0.252			P56524	1.244
				P54577	2.862					P50914	0.01		Q9NP64	0.251			P81877	1.243
				P13645	2.768					Q9UKN8	0.01		Q9NTI5	0.243			Q8N183	1.242
				88052	2.664					P29317	0.01		Q01844	0.239			P12956	1.237
				Q9Y2X3	2.531					Q9Y6M5	0.01		P22626	0.235			Q7Z794	1.237
				P35527	2.45					Q07343	0.01		P52272	0.222			Q86W42	1.232
				P04406	2.401					Q9BYW2	0.01		Q9BT81	0.203			P11021	1.23
				Q04637	2.368					Q9HCE0	0.01		Q9Y6M5	0.2			88052	1.228
				P06748	2.364					Q99996	0.01		Q5XKE5	0.199			P46783	1.223
				P04264	2.36					Q14999	0.01		88054	0.188			O00401	1.223
				Q15758	2.349					P62244	0.01		Q13247	0.166			Q9H3S7	1.222
				P68104	2.203					Q9HD40	0.01		Q08211	0.161			P52179	1.222
				Q6P2Q9	1.917					Q9Y530	0.01		P54710	0.158			Q8TBX8	1.218
				Q09666	1.872					Q7Z7G8	0.01		Q9BYW2	0.146			O15534	1.216
				Q96RF0	1.868					Q9ULD9	0.01		P62244	0.146			P60660	1.214
				P61011	1.81					Q14997	0.01		71536	0.121			Q9Y5Q5	1.202
				O60841	1.801					Q9H3T3	0.01		Q92522	0.101			Q9Y6A4	1.197
				P35606	1.742					P22079	0.01		P0DMV9	0.089			Q7Z7F7	1.196
				P23528	1.718					P46777	0.01		Q8IZF5	0.072			Q05639	1.192
				Q7Z794	1.713					Q9UBU7	0.01		Q8IYB3	0.071			P68104	1.189
				Q6KC79	1.706					Q14683	0.01		P47914	0.069			P19525	1.187
				Q8NC51	1.688					Q08554	0.01		Q2WGN9	0.069			P40818	1.186
				P20042	1.686					Q9BY12	0.01		P38646	0.066			O75150	1.181
				P11021	1.673					Q9NZJ5	0.01		Q07343	0.065			Q13769	1.178
				Q8WUM4	1.673					Q9H0B6	0.01		P20073	0.062			P54136	1.177
				P49588	1.653					Q9UNA1	0.01		P31949	0.049			Q9Y4C1	1.177
				Q93009	1.559					Q96EV2	0.01		Q08170	0.046			P05023	1.176
				Q13509	1.549					Q8WWL2	0.01		88042	0.043			P20941	1.176
				P62081	1.528					Q8TDI0	0.01		Q9ULI0	0.035			P56715	1.174
				P68371	1.506					P54710	0.01		Q6N022	0.029			P62263	1.171
				P07900	1.49					Q969M3	0.01		547752	0.024			P02545	1.171
				Q9NR30	1.475					Q5SZK8	0.01		Q01546	0.024			Q8N9V7	1.166
				Q13523	1.457					Q96C36	0.01		Q9NZJ5	0.021			Q9UFB7	1.166
				P46778	1.414					P39023	0.01		O60885	0.02			Q9HCI6	1.165
				P07737	1.406					Q96KN7	0.01		Q92804	0.018			P21333	1.164
				O15446	1.368					Q12769	0.01		Q86XR2	0.016			Q9Y314	1.16
				P22626	1.333					Q93034	0.01		Q68CQ4	0.013			P33176	1.157
				O75533	1.315					Q9HCZ1	0.01		P0DPH8	0.011			Q9Y3U8	1.156
				Q93008	1.313					Q9H8W3	0.01		Q6PEY2	0.011			P11177	1.156
				Q2TBE0	1.309					Q8NHY6	0.01		Q8NI27	0.01			Q5VTE0	1.155
				Q14204	1.246					Q658N2	0.01		P0CG47	0.01			P60981	1.15
				Q15366	1.216					Q70E73	0.01		P62979	0.01			P51149	1.149
				P68133	1.202					P04637	0.01		P62987	0.01			P08708	1.146
				P21333	1.192					H3BTG2	0.01		P0CG48	0.01			P47813	1.142
				P60709	1.155					Q9H2D6	0.01		UBIQ_HUMAN	0.01			Q92499	1.141
				Q9BQE3	1.088					P62081	0.01		O76021	0.01			Q7Z6E9	1.137
				Q8WUQ7	1.068					Q8N9G6	0.01		Q13501	0.01			Q9NQ36	1.137
				Q8NE71	1.044					Q12873	0.01		P09871	0.01			Q14738	1.131
				P00761	1.037								Q6ZVD8	0.01			Q96AG4	1.126
				P35579	0.991								Q9NX18	0.01			Q3KQU3	1.121
				P0DMV9	0.99								Q8NFV4	0.01			P35637	1.118
				O60812	0.989								Q5T011	0.01			Q92804	1.118
				P26358	0.988								Q96HA7	0.01			P18124	1.113
				P09874	0.976								Q96NL6	0.01			P17480	1.113
				P05114	0.971								Q7L8L6	0.01			O00622	1.101
				Q7Z6E9	0.945								Q9BUJ2	0.01			Q13573	1.098
				Q9NWB6	0.943								Q9BY12	0.01			P61019	1.097
				P22629	0.925								Q9HD40	0.01			Q86WK6	1.097
				P38646	0.918								Q8IWS0	0.01			Q9Y2A7	1.097
				P23396	0.916								Q15366	0.01			P68400	1.096
				Q8NI27	0.913								Q8N0Z3	0.01			O95239	1.096
				P02769	0.892								Q8IYA6	0.01			P29317	1.09
				P14625	0.883								Q0VAK6	0.01			Q92551	1.088
				O60828	0.879								Q14204	0.01			P62258	1.081
				P62241	0.875								Q5T1H1	0.01			105815	1.08
				P53999	0.871								Q9Y4D8	0.01			125105	1.08
				Q9NSV4	0.859								Q92817	0.01			1335192	1.08
				Q86UE4	0.85								Q92817	0.01			1346344	1.08
				Q02878	0.842								Q9H244	0.01			1346345	1.08
				P08238	0.828								O43395	0.01			1346346	1.08
				Q9NTI5	0.826								Q9Y530	0.01			1346347	1.08
				P61247	0.804								Q9UKN8	0.01			1346348	1.08
				P07355	0.797								Q9P1Z3	0.01			2119212	1.08
				P52272	0.797								P61011	0.01			2119241	1.08
				P62750	0.796								Q9UL51	0.01			2506774	1.08
				P39023	0.777								P54577	0.01			71532	1.08
				Q9H0B6	0.765								Q9Y3Q4	0.01			87303	1.08
				P47914	0.764								Q14683	0.01			B2R853	1.08
				P31949	0.756								P04920	0.01			O95678	1.08
				P04792	0.744								Q08554	0.01			P13647	1.08
				Q9P2E9	0.743								Q8TDI0	0.01			P48668	1.08
				P11142	0.687								Q9NR48	0.01			Q5XKE5	1.08
				P61978	0.674								Q12769	0.01			O94826	1.078
				P17096	0.631								O15195	0.01			Q9NX70	1.074
				O75400	0.627								Q86XP3	0.01			P51522	1.068
				Q16778	0.622								Q2TBE0	0.01			Q9NR81	1.066
				P30101	0.614								Q9H2K2	0.01			Q13148	1.065
				O14617	0.613								Q9NRC6	0.01			Q9BQA1	1.061
				P11387	0.571								O95271	0.01			Q8NAA6	1.061
				P46777	0.557								Q6ZWH5	0.01			A6NFE2	1.058
				Q9UQ35	0.527								Q96RF0	0.01			O60271	1.058
				P07305	0.52								Q96AY4	0.01			O60884	1.057
				P19338	0.431								Q70EL2	0.01			P54274	1.051
				Q06830	0.413								Q9P225	0.01			Q93034	1.048
				Q14964	0.401								O60437	0.01			Q96FV9	1.047
				P51991	0.394								O60437	0.01			O75521	1.046
				P62244	0.391								P36896	0.01			Q9Y4C4	1.044
				P50914	0.375								O76041	0.01			Q86UU1	1.039
				Q13428	0.364								A6NHY2	0.01			Q92620	1.038
				P05023	0.344								Q8N9G6	0.01			P00338	1.038
				P16402	0.337								O94851	0.01			C9JDV5	1.038
				Q15233	0.302								Q9HCE0	0.01			O14495	1.038
				Q92522	0.266								P17096	0.01			Q96SB8	1.038
				Q15287	0.243								Q12873	0.01			O60242	1.037
				P67809	0.242								Q8NHY6	0.01			Q96T37	1.032
				P67936	0.242								O60741	0.01			O75643	1.03
				Q96C36	0.234								Q96L96	0.01			P62841	1.028
				P16401	0.21												Q9NR48	1.027
				P08670	0.198												Q9Y4L1	1.027
				Q8IYB3	0.161												P26373	1.024
				Q562R1	0.119												P62314	1.021
				Q03135	0.01												Q9ULH7	1.019
				P04637	0.01												Q9GZP8	1.018
				Q96N67	0.01												O60293	1.013
				P09651	0.01												Q9HCM7	1.012
				P14866	0.01												Q86UP8	1.007
				P43243	0.01												P29322	1.004
				Q8N5F7	0.01												Q4AC94	1.003
				Q86UU1	0.01												P35268	1.002
				P26447	0.01												Q8WUD4	1.002
				Q01844	0.01												Q01433	1.001
				Q9Y2W1	0.01												P36776	1
				O43395	0.01												Q76KP1	0.999
				Q14157	0.01												Q15648	0.993
				Q9UL40	0.01												O00154	0.992
																	Q99436	0.991
																	O14967	0.99
																	Q504Y2	0.989
																	Q9C0A1	0.988
																	P27169	0.983
																	P21291	0.981
																	Q15149	0.978
																	P62910	0.976
																	Q5VUG0	0.976
																	O14617	0.975
																	P11387	0.974
																	P40222	0.972
																	O60563	0.972
																	Q32MQ0	0.971
																	Q9NTJ3	0.966
																	Q96GC5	0.964
																	O95279	0.964
																	O75934	0.961
																	P61221	0.959
																	Q13765	0.953
																	P43121	0.953
																	Q13105	0.953
																	Q16222	0.953
																	P05165	0.952
																	Q9NP64	0.948
																	O95470	0.945
																	Q8WXF5	0.945
																	Q99972	0.943
																	P07737	0.94
																	Q6P4A8	0.94
																	P40227	0.937
																	P39748	0.935
																	P14635	0.934
																	Q7Z3Y7	0.933
																	Q7Z3Y8	0.933
																	Q7Z3Z0	0.933
																	P15880	0.932
																	O00571	0.932
																	Q99459	0.932
																	Q96HA7	0.932
																	Q15283	0.931
																	Q86X52	0.931
																	Q8WXI7	0.931
																	Q96L96	0.931
																	Q86VM9	0.929
																	Q9BQG0	0.927
																	Q9NQC3	0.925
																	Q8IYW5	0.92
																	Q9HDC9	0.918
																	O60518	0.918
																	P50221	0.918
																	O15084	0.917
																	Q29RF7	0.916
																	P46776	0.915
																	Q92783	0.913
																	Q9Y2W1	0.913
																	O75323	0.912
																	Q7Z494	0.906
																	Q9Y2P4	0.901
																	P62913	0.898
																	Q14008	0.895
																	P61313	0.893
																	Q9Y4E6	0.892
																	P14625	0.891
																	P42166	0.89
																	P35580	0.89
																	125098	0.889
																	254622	0.889
																	547752	0.889
																	547754	0.889
																	88053	0.889
																	P12035	0.889
																	P35908	0.889
																	Q01546	0.889
																	Q9BZI7	0.886
																	Q96RT6	0.883
																	Q9H0X4	0.883
																	Q9NSV4	0.881
																	Q15427	0.88
																	Q96QV6	0.879
																	Q96PP9	0.879
																	Q9H222	0.878
																	Q8IVF4	0.877
																	Q01955	0.875
																	Q14847	0.874
																	Q1ED39	0.873
																	Q5TDH0	0.871
																	P56537	0.867
																	G3V0H7	0.86
																	Q9UEW3	0.86
																	Q9NR99	0.859
																	1082558	0.858
																	547748	0.858
																	P35527	0.858
																	Q6DN90	0.857
																	P42167	0.851
																	Q701N2	0.851
																	Q8IZC4	0.85
																	Q99442	0.849
																	P04350	0.847
																	Q9Y3B4	0.846
																	P50991	0.845
																	Q86V48	0.844
																	P42677	0.843
																	Q4V328	0.842
																	O75528	0.838
																	O75533	0.835
																	Q9H5Z1	0.834
																	P48729	0.833
																	Q66PJ3	0.832
																	Q9UPT8	0.831
																	Q6P9F5	0.828
																	O94906	0.826
																	Q8NG50	0.826
																	P83731	0.823
																	P63104	0.821
																	Q15029	0.82
																	Q9UNZ5	0.818
																	Q9Y3C1	0.817
																	P84103	0.814
																	P36896	0.809
																	Q9H0S4	0.806
																	P62899	0.805
																	P48741	0.804
																	P20290	0.803
																	Q8N0Z3	0.803
																	Q6NZI2	0.802
																	P09429	0.797
																	P11940	0.797
																	Q7RTR2	0.797
																	Q8TC07	0.797
																	O95714	0.796
																	Q14764	0.795
																	Q96PU5	0.795
																	Q9BPX6	0.794
																	P11274	0.788
																	Q9NZ71	0.787
																	P62424	0.782
																	Q92572	0.781
																	Q9Y2H0	0.781
																	P35240	0.777
																	Q8N554	0.777
																	O43561	0.776
																	Q9NVP1	0.775
																	Q9UJN7	0.771
																	Q5U649	0.765
																	Q96AQ6	0.764
																	Q9Y4D7	0.764
																	O60885	0.761
																	Q9NTI5	0.76
																	Q8WWM7	0.758
																	Q06547	0.756
																	O00429	0.755
																	Q8TDN1	0.755
																	P26232	0.754
																	O43290	0.754
																	P08865	0.751
																	Q7Z417	0.748
																	Q9Y383	0.748
																	Q8NHW3	0.744
																	P21127	0.743
																	Q5TAA0	0.743
																	P18583	0.743
																	O15446	0.74
																	Q5T3I0	0.737
																	E9PRG8	0.737
																	Q92598	0.734
																	Q9Y3S2	0.731
																	P61353	0.73
																	Q9NWB6	0.73
																	Q13724	0.726
																	P22626	0.722
																	Q9GZT9	0.719
																	P62280	0.718
																	Q9NTJ4	0.715
																	Q9NXG2	0.715
																	P31689	0.714
																	Q7KZF4	0.711
																	1890020	0.702
																	O75400	0.702
																	Q9BVK6	0.694
																	P47914	0.692
																	125108	0.689
																	1419564	0.689
																	88045	0.689
																	88049	0.689
																	P08729	0.689
																	P17661	0.689
																	P41219	0.689
																	Q9NSB2	0.689
																	A8MZA4	0.687
																	Q07666	0.684
																	Q14997	0.682
																	P39019	0.681
																	O15055	0.679
																	Q9Y450	0.676
																	P61978	0.676
																	P27635	0.675
																	Q6UWP8	0.674
																	A6NHR9	0.672
																	Q9UBF2	0.671
																	Q9H6F5	0.67
																	Q96EY4	0.67
																	O00458	0.664
																	A6NEL2	0.661
																	Q9HCK0	0.661
																	P04264	0.658
																	Q08043	0.653
																	Q13427	0.648
																	P51671	0.646
																	O76094	0.64
																	O15344	0.638
																	P11532	0.631
																	P20810	0.631
																	Q9Y275	0.631
																	Q12872	0.629
																	Q8IXS0	0.627
																	P62861	0.626
																	P10412	0.626
																	P16402	0.626
																	P16403	0.626
																	P55060	0.624
																	Q8TF62	0.624
																	O60486	0.622
																	P11142	0.619
																	P62701	0.615
																	Q8TF42	0.615
																	Q8N1T3	0.614
																	Q00872	0.614
																	Q6ZW76	0.614
																	Q9Y2W2	0.613
																	Q9NU22	0.613
																	P62269	0.612
																	Q16181	0.608
																	Q5TBA9	0.606
																	P60842	0.604
																	O00566	0.604
																	P61204	0.603
																	Q9NX58	0.603
																	Q9ULW0	0.603
																	Q6ZRS4	0.603
																	P42766	0.6
																	P26583	0.598
																	Q9BUJ2	0.598
																	Q8NI27	0.595
																	P0DMV9	0.593
																	P09874	0.59
																	P28300	0.587
																	P14866	0.586
																	O75330	0.585
																	O95373	0.585
																	Q9UN86	0.578
																	P26196	0.572
																	C9J442	0.572
																	Q9H1V8	0.571
																	Q8IUR6	0.571
																	Q16527	0.569
																	Q6ZNB6	0.569
																	Q9BS91	0.569
																	Q6UXM1	0.567
																	Q02878	0.562
																	P20073	0.56
																	O60841	0.559
																	P31943	0.558
																	Q9H3J6	0.558
																	Q5THR3	0.557
																	Q9P225	0.557
																	Q8TD26	0.555
																	Q9UHR5	0.552
																	Q05682	0.55
																	P62277	0.547
																	O43493	0.545
																	Q14964	0.542
																	Q9NVA2	0.541
																	Q58FF6	0.541
																	Q58FG0	0.541
																	P22492	0.54
																	Q02539	0.54
																	Q9P2E9	0.539
																	P27824	0.532
																	Q8WVK2	0.531
																	P61129	0.527
																	P18621	0.52
																	O15265	0.52
																	P08559	0.514
																	Q8IYB3	0.514
																	Q02413	0.512
																	1346343	0.51
																	71536	0.51
																	88054	0.51
																	Q13428	0.51
																	Q4KMP7	0.508
																	P23142	0.507
																	Q14444	0.503
																	Q63HM1	0.503
																	P62829	0.502
																	O94925	0.5
																	P55081	0.498
																	Q9BYG3	0.498
																	Q8WU90	0.498
																	Q7Z6J9	0.497
																	Q07065	0.49
																	Q9UPQ3	0.489
																	Q14331	0.488
																	Q8N292	0.486
																	Q9UJ41	0.486
																	O43264	0.483
																	O75437	0.482
																	P37802	0.482
																	Q9Y493	0.482
																	P60903	0.481
																	P35659	0.475
																	P84098	0.47
																	Q01459	0.468
																	Q8NAV1	0.466
																	O43184	0.466
																	106849	0.462
																	A2RUB6	0.461
																	547753	0.453
																	88044	0.453
																	P19013	0.453
																	O75477	0.451
																	P17987	0.449
																	Q9BXS6	0.447
																	P35606	0.438
																	Q8N4C6	0.436
																	P17252	0.431
																	Q6NUQ4	0.431
																	O00221	0.431
																	P13805	0.43
																	Q9NVC6	0.429
																	Q08945	0.426
																	Q6WKZ4	0.426
																	Q99501	0.423
																	Q16630	0.421
																	Q8NBJ4	0.421
																	Q7Z4V5	0.417
																	Q5SGD2	0.413
																	P57075	0.413
																	Q99988	0.411
																	Q9BUQ8	0.409
																	Q96S94	0.406
																	Q6YHK3	0.403
																	Q7Z4T9	0.403
																	Q9HD67	0.401
																	Q2TBE0	0.4
																	Q07020	0.399
																	Q14157	0.399
																	P46821	0.398
																	88041	0.394
																	P49756	0.393
																	Q9NYC9	0.391
																	Q13085	0.391
																	Q9ULX9	0.386
																	Q17RQ9	0.385
																	P62917	0.383
																	Q49A26	0.381
																	Q9UL36	0.38
																	Q9UL40	0.38
																	Q5T200	0.375
																	P37108	0.372
																	Q9Y5B9	0.37
																	Q14590	0.364
																	Q08170	0.361
																	P62158	0.358
																	Q7Z4V0	0.357
																	119581085	0.355
																	547749	0.355
																	71528	0.355
																	P13645	0.355
																	P61254	0.35
																	Q9H4H8	0.35
																	O96013	0.345
																	Q86T65	0.344
																	Q86UE4	0.344
																	O94967	0.337
																	O00159	0.329
																	P07951	0.329
																	P05114	0.328
																	A6NHQ4	0.328
																	Q7RTY1	0.327
																	Q9BY42	0.32
																	Q5JWF2	0.316
																	Q8WXI9	0.316
																	Q9ULJ8	0.316
																	Q7KYR7	0.311
																	P62851	0.308
																	Q15629	0.304
																	O75121	0.304
																	O75900	0.302
																	P09651	0.301
																	Q9NXE8	0.297
																	Q70EL2	0.297
																	Q86V81	0.294
																	P62891	0.292
																	O76021	0.29
																	A0A0J9YY54	0.288
																	Q14141	0.285
																	Q58FF7	0.284
																	O43852	0.28
																	P23396	0.278
																	88042	0.272
																	Q9UQK1	0.271
																	Q13464	0.267
																	Q8WU58	0.266
																	Q96M94	0.266
																	P52597	0.262
																	Q12906	0.262
																	Q9Y5V0	0.256
																	P06748	0.245
																	P51991	0.245
																	Q32P51	0.245
																	Q9H825	0.245
																	Q5BJF6	0.243
																	Q9P1W8	0.243
																	Q96IX9	0.243
																	Q3L8U1	0.242
																	Q9HCB6	0.242
																	Q9NQW6	0.238
																	Q5PSV4	0.234
																	Q14241	0.23
																	P23246	0.225
																	P52272	0.222
																	Q9NVU0	0.221
																	P08670	0.219
																	P24928	0.217
																	Q9UBP6	0.21
																	Q15413	0.208
																	Q86XR8	0.208
																	Q16777	0.203
																	O43660	0.203
																	Q9P035	0.202
																	Q06730	0.198
																	P17936	0.195
																	Q8N5F7	0.191
																	Q9HCC9	0.187
																	P32322	0.181
																	Q9H3N8	0.18
																	Q8TCG1	0.178
																	Q04637	0.175
																	O43692	0.174
																	P02787	0.174
																	Q8NBQ5	0.173
																	Q9H8H0	0.173
																	P62805	0.171
																	P98088	0.167
																	Q6P2Q9	0.167
																	Q96P66	0.166
																	O75840	0.161
																	P08238	0.161
																	Q92734	0.159
																	P62249	0.158
																	Q562R1	0.157
																	Q9UM47	0.157
																	P46781	0.155
																	Q08211	0.155
																	P32881	0.155
																	Q5SRH9	0.155
																	P05204	0.15
																	Q9NQ29	0.146
																	Q86XP3	0.145
																	O43172	0.134
																	O60832	0.129
																	P38646	0.121
																	Q9P2I0	0.119
																	Q7Z6J0	0.119
																	Q9H2T7	0.119
																	P60174	0.119
																	P07305	0.118
																	P35555	0.116
																	P38398	0.116
																	Q5T1B0	0.114
																	Q6B0I6	0.114
																	Q86T90	0.114
																	P17066	0.105
																	P34931	0.105
																	P54652	0.105
																	P53999	0.097
																	P27797	0.096
																	P52292	0.092
																	P78364	0.092
																	Q12788	0.092
																	Q9NP81	0.092
																	Q9NWT1	0.091
																	Q03135	0.086
																	Q9UNF1	0.084
																	Q86Y78	0.08
																	Q6GPH4	0.077
																	Q06055	0.072
																	P10599	0.063
																	P00488	0.06
																	Q8IW00	0.058
																	Q9H307	0.055
																	Q0P6D2	0.053
																	O43819	0.052
																	O75830	0.052
																	O94782	0.052
																	P31949	0.049
																	Q06830	0.048
																	Q15287	0.046
																	Q15735	0.045
																	Q5T1H1	0.042
																	P50990	0.042
																	Q93074	0.038
																	A6NKL6	0.031
																	P0DP75	0.031
																	P04406	0.029
																	P14618	0.029
																	Q8N283	0.029
																	P0DN25	0.024
																	Q02224	0.024
																	P36544	0.023
																	Q494W8	0.023
																	Q8IZF5	0.023
																	Q9BQI9	0.023
																	Q9Y4D8	0.023
																	Q6TFL3	0.021
																	Q07890	0.021
																	Q13535	0.021
																	Q9H4B4	0.02
																	Q68CQ4	0.018
																	P56975	0.016
																	Q8N5C6	0.016
																	Q9UQ35	0.014
																	Q969H0	0.014
																	Q7Z699	0.013
																	Q9UK97	0.013
																	Q86YZ3	0.01
																	P31946	0.01
																	P82912	0.01
																	O60783	0.01
																	P62273	0.01
																	P05386	0.01
																	Q969Q0	0.01
																	P63173	0.01
																	Q86WX3	0.01
																	P62330	0.01
																	P40616	0.01
																	P46013	0.01
																	O75947	0.01
																	Q9UQB8	0.01
																	P67870	0.01
																	Q9H8G2	0.01
																	Q53EZ4	0.01
																	Q9UFW8	0.01
																	P53618	0.01
																	P20908	0.01
																	Q96FN4	0.01
																	Q9NYV4	0.01
																	Q9UHD1	0.01
																	Q9Y6G9	0.01
																	P61962	0.01
																	Q9UER7	0.01
																	Q16555	0.01
																	P25685	0.01
																	O95793	0.01
																	Q9UNE7	0.01
																	Q9H223	0.01
																	P29692	0.01
																	P43897	0.01
																	Q9BW60	0.01
																	O14980	0.01
																	O60667	0.01
																	Q9NZ56	0.01
																	Q8N3X1	0.01
																	P51114	0.01
																	P49915	0.01
																	O95249	0.01
																	Q9NR31	0.01
																	Q9NX24	0.01
																	Q5SSJ5	0.01
																	O60506	0.01
																	O95251	0.01
																	O00422	0.01
																	Q9UGU5	0.01
																	Q6YN16	0.01
																	P52294	0.01
																	P35568	0.01
																	Q8N370	0.01
																	Q9H089	0.01
																	Q9BTT4	0.01
																	Q71F56	0.01
																	O75586	0.01
																	P53985	0.01
																	P00387	0.01
																	O60934	0.01
																	P30414	0.01
																	Q9H1E3	0.01
																	P04181	0.01
																	Q6P1J9	0.01
																	P62937	0.01
																	O00541	0.01
																	Q9Y285	0.01
																	Q9UKK3	0.01
																	Q15365	0.01
																	P26599	0.01
																	O60831	0.01
																	Q8IY81	0.01
																	Q96IZ0	0.01
																	Q99623	0.01
																	Q658Y4	0.01
																	Q13045	0.01
																	O94992	0.01
																	Q9P258	0.01
																	O60507	0.01
																	Q13283	0.01
																	P62070	0.01
																	Q9HAU5	0.01
																	Q8IY67	0.01
																	Q8TDN6	0.01
																	Q9GZL7	0.01
																	Q9Y5S9	0.01
																	Q07955	0.01
																	Q9Y5S2	0.01
																	P30153	0.01
																	Q96HS1	0.01
																	P49458	0.01
																	Q7Z6B7	0.01
																	Q9NRY2	0.01
																	Q12874	0.01
																	Q15393	0.01
																	P35610	0.01
																	P31040	0.01
																	Q9UH99	0.01
																	Q06787	0.01
																	Q15654	0.01
																	P46100	0.01
																	Q9ULS5	0.01
																	P49755	0.01
																	Q86TN4	0.01
																	P08621	0.01
																	Q8N0T1	0.01
																	Q9Y224	0.01
																	Q9BZF9	0.01
																	P38606	0.01
																	Q8TF74	0.01
																	Q9BRX9	0.01
																	Q15942	0.01
																	Q5VZ18	0.01
																	O00567	0.01
																	Q8TF30	0.01
																	O43291	0.01
																	Q9NVI1	0.01
																	Q5T6J7	0.01
																	O14645	0.01
																	Q96M86	0.01
																	P57081	0.01
																	Q8N2N9	0.01
																	Q14789	0.01
																	O60260	0.01
																	Q9UNY4	0.01
																	Q8IVF2	0.01
																	106851	0.01
																	125083	0.01
																	A0A075B6N4	0.01
																	A0A1B0GUW6	0.01
																	A3KN83	0.01
																	A4D1E1	0.01
																	A6NLF2	0.01
																	A6NMY6	0.01
																	A6NNL0	0.01
																	A6QL64	0.01
																	A8MQ27	0.01
																	C9JQI7	0.01
																	H3BTG2	0.01
																	O00291	0.01
																	O00519	0.01
																	O14514	0.01
																	O14737	0.01
																	O14782	0.01
																	O15195	0.01
																	O15327	0.01
																	O43187	0.01
																	O60503	0.01
																	O75054	0.01
																	O75147	0.01
																	O75165	0.01
																	O75312	0.01
																	O75362	0.01
																	O75635	0.01
																	O76041	0.01
																	O94887	0.01
																	O95155	0.01
																	O95271	0.01
																	O95382	0.01
																	O95399	0.01
																	O95486	0.01
																	P00540	0.01
																	P01012	0.01
																	P02774	0.01
																	P04053	0.01
																	P04075	0.01
																	P04920	0.01
																	P05107	0.01
																	P06280	0.01
																	P07355	0.01
																	P08151	0.01
																	P08172	0.01
																	P09871	0.01
																	P0CG32	0.01
																	P0DMN0	0.01
																	P0DPQ3	0.01
																	P11277	0.01
																	P11498	0.01
																	P15514	0.01
																	P19883	0.01
																	P20138	0.01
																	P20807	0.01
																	P23786	0.01
																	P26358	0.01
																	P30613	0.01
																	P31749	0.01
																	P35498	0.01
																	P39023	0.01
																	P43088	0.01
																	P49588	0.01
																	P49961	0.01
																	P50225	0.01
																	P50226	0.01
																	P50876	0.01
																	P51665	0.01
																	P51814	0.01
																	P52564	0.01
																	P53674	0.01
																	P53814	0.01
																	P54710	0.01
																	P55085	0.01
																	P55209	0.01
																	P55884	0.01
																	P57768	0.01
																	P59910	0.01
																	P60201	0.01
																	P78316	0.01
																	P80192	0.01
																	P82933	0.01
																	Q00839	0.01
																	Q08554	0.01
																	Q09666	0.01
																	Q0VAK6	0.01
																	Q0VFZ6	0.01
																	Q13127	0.01
																	Q13574	0.01
																	Q13616	0.01
																	Q14031	0.01
																	Q14524	0.01
																	Q14584	0.01
																	Q14999	0.01
																	Q15417	0.01
																	Q15835	0.01
																	Q15858	0.01
																	Q16543	0.01
																	Q3SY89	0.01
																	Q562F6	0.01
																	Q5JTH9	0.01
																	Q5SNT2	0.01
																	Q5SZK8	0.01
																	Q5TCS8	0.01
																	Q5VT40	0.01
																	Q5VVC0	0.01
																	Q5VYJ5	0.01
																	Q5VYK3	0.01
																	Q658N2	0.01
																	Q66GS9	0.01
																	Q6N022	0.01
																	Q6N063	0.01
																	Q6P6C2	0.01
																	Q6PIF6	0.01
																	Q6S8J7	0.01
																	Q6ZMB0	0.01
																	Q6ZRF8	0.01
																	Q6ZVD8	0.01
																	Q76LX8	0.01
																	Q76N89	0.01
																	Q7L5Y6	0.01
																	Q7Z2D5	0.01
																	Q7Z2X4	0.01
																	Q7Z7A1	0.01
																	Q7Z7G8	0.01
																	Q86SX6	0.01
																	Q86VH4	0.01
																	Q86VX9	0.01
																	Q8IUC8	0.01
																	Q8IUR7	0.01
																	Q8IXT5	0.01
																	Q8IY82	0.01
																	Q8IY85	0.01
																	Q8IYA6	0.01
																	Q8IYE1	0.01
																	Q8IZ52	0.01
																	Q8N2K1	0.01
																	Q8N8U2	0.01
																	Q8N9Q2	0.01
																	Q8NE71	0.01
																	Q8NEK5	0.01
																	Q8NG57	0.01
																	Q8NHY6	0.01
																	Q8TAE7	0.01
																	Q8TCN5	0.01
																	Q8TF72	0.01
																	Q8WVY7	0.01
																	Q8WWK9	0.01
																	Q8WWZ4	0.01
																	Q92688	0.01
																	Q92785	0.01
																	Q92953	0.01
																	Q93009	0.01
																	Q969M3	0.01
																	Q96AY4	0.01
																	Q96BQ5	0.01
																	Q96CX2	0.01
																	Q96EV8	0.01
																	Q96F25	0.01
																	Q96I36	0.01
																	Q96JJ6	0.01
																	Q96JZ2	0.01
																	Q96LQ0	0.01
																	Q96PB8	0.01
																	Q96PX8	0.01
																	Q96S37	0.01
																	Q99250	0.01
																	Q99490	0.01
																	Q9BQ83	0.01
																	Q9BQS8	0.01
																	Q9BTE3	0.01
																	Q9BXT4	0.01
																	Q9BY12	0.01
																	Q9BY84	0.01
																	Q9BYM8	0.01
																	Q9H2D6	0.01
																	Q9H2G2	0.01
																	Q9H2K2	0.01
																	Q9H3E2	0.01
																	Q9H6B1	0.01
																	Q9H8W3	0.01
																	Q9H992	0.01
																	Q9H9C1	0.01
																	Q9HAF1	0.01
																	Q9HB55	0.01
																	Q9HBH9	0.01
																	Q9HBM1	0.01
																	Q9NQC8	0.01
																	Q9NQG5	0.01
																	Q9NR09	0.01
																	Q9NR80	0.01
																	Q9NUQ8	0.01
																	Q9NY46	0.01
																	Q9NZH7	0.01
																	Q9NZM4	0.01
																	Q9P2S6	0.01
																	Q9UBC1	0.01
																	Q9UBL9	0.01
																	Q9UBU7	0.01
																	Q9UI33	0.01
																	Q9UIF8	0.01
																	Q9UIW0	0.01
																	Q9ULB1	0.01
																	Q9ULI0	0.01
																	Q9ULL8	0.01
																	Q9ULW6	0.01
																	Q9UNA1	0.01
																	Q9UPQ0	0.01
																	Q9UPQ9	0.01
																	Q9UPZ6	0.01
																	Q9UQ26	0.01
																	Q9UQD0	0.01
																	Q9Y2M5	0.01
																	Q9Y5J3	0.01
																	Q9Y5S8	0.01
																	Q9Y5Y9	0.01
																	Q9Y6K5	0.01
																	Q9Y6X6	0.01
																	125077	0.01
																	1346342	0.01
																	1363944	0.01
																	280816	0.01
																	632732	0.01
																	88047	0.01
																	A0A1B0GUA6	0.01
																	A2PYH4	0.01
																	A4D1F6	0.01
																	A5PKW4	0.01
																	A6NG13	0.01
																	O14513	0.01
																	O14756	0.01
																	O14893	0.01
																	O15068	0.01
																	O15232	0.01
																	O15354	0.01
																	O43581	0.01
																	O60258	0.01
																	O60303	0.01
																	O60313	0.01
																	O75064	0.01
																	O75077	0.01
																	O75525	0.01
																	O75901	0.01
																	O94986	0.01
																	O95479	0.01
																	O95948	0.01
																	O96011	0.01
																	P01857	0.01
																	P01859	0.01
																	P01860	0.01
																	P01861	0.01
																	P01893	0.01
																	P04637	0.01
																	P05156	0.01
																	P05549	0.01
																	P06400	0.01
																	P07195	0.01
																	P08779	0.01
																	P0DKB6	0.01
																	P0DOX5	0.01
																	P10619	0.01
																	P12755	0.01
																	P12883	0.01
																	P13646	0.01
																	P13942	0.01
																	P14410	0.01
																	P17927	0.01
																	P18084	0.01
																	P19338	0.01
																	P19878	0.01
																	P22079	0.01
																	P30307	0.01
																	P31644	0.01
																	P32926	0.01
																	P37275	0.01
																	P42566	0.01
																	P46777	0.01
																	P50440	0.01
																	P50748	0.01
																	P50914	0.01
																	P54252	0.01
																	P62081	0.01
																	P62244	0.01
																	P82987	0.01
																	Q01668	0.01
																	Q02643	0.01
																	Q07343	0.01
																	Q10567	0.01
																	Q12769	0.01
																	Q12830	0.01
																	Q12873	0.01
																	Q13009	0.01
																	Q13261	0.01
																	Q13315	0.01
																	Q13472	0.01
																	Q13505	0.01
																	Q13569	0.01
																	Q13936	0.01
																	Q14114	0.01
																	Q14123	0.01
																	Q14156	0.01
																	Q14683	0.01
																	Q14831	0.01
																	Q14CX7	0.01
																	Q15113	0.01
																	Q15154	0.01
																	Q15434	0.01
																	Q16445	0.01
																	Q16584	0.01
																	Q17RP2	0.01
																	Q1W209	0.01
																	Q2KHM9	0.01
																	Q52M58	0.01
																	Q53H76	0.01
																	Q58F21	0.01
																	Q5JU67	0.01
																	Q5TBC7	0.01
																	Q5TCX8	0.01
																	Q5TGP6	0.01
																	Q5TZA2	0.01
																	Q5VWN6	0.01
																	Q5VZI3	0.01
																	Q6AHZ1	0.01
																	Q6IMN6	0.01
																	Q6P1M9	0.01
																	Q6P2C8	0.01
																	Q6PEZ8	0.01
																	Q6RI45	0.01
																	Q6UXX9	0.01
																	Q6UXY8	0.01
																	Q6ZMN8	0.01
																	Q6ZN17	0.01
																	Q709C8	0.01
																	Q70E73	0.01
																	Q70EL3	0.01
																	Q7RTT6	0.01
																	Q7Z4L5	0.01
																	Q7Z4S6	0.01
																	Q7Z5N4	0.01
																	Q86TM3	0.01
																	Q86WK7	0.01
																	Q86Y56	0.01
																	Q8IUH4	0.01
																	Q8IUI8	0.01
																	Q8IV33	0.01
																	Q8IXK0	0.01
																	Q8IYK2	0.01
																	Q8IYR2	0.01
																	Q8IYW2	0.01
																	Q8IZD9	0.01
																	Q8N103	0.01
																	Q8N1B4	0.01
																	Q8N239	0.01
																	Q8N3D4	0.01
																	Q8N3R9	0.01
																	Q8N5G2	0.01
																	Q8N7P1	0.01
																	Q8N9G6	0.01
																	Q8NB14	0.01
																	Q8NB66	0.01
																	Q8NB91	0.01
																	Q8NBT3	0.01
																	Q8NDZ4	0.01
																	Q8NE65	0.01
																	Q8TDI0	0.01
																	Q8TE49	0.01
																	Q8TE96	0.01
																	Q8WUI4	0.01
																	Q8WWI5	0.01
																	Q8WWL2	0.01
																	Q92754	0.01
																	Q92854	0.01
																	Q92889	0.01
																	Q969M7	0.01
																	Q96C36	0.01
																	Q96CS4	0.01
																	Q96DM1	0.01
																	Q96E39	0.01
																	Q96FN5	0.01
																	Q96FS4	0.01
																	Q96HC4	0.01
																	Q96IF1	0.01
																	Q96JG6	0.01
																	Q96JN8	0.01
																	Q96K75	0.01
																	Q96KN7	0.01
																	Q96MV8	0.01
																	Q96N64	0.01
																	Q96N67	0.01
																	Q96NH3	0.01
																	Q96RW7	0.01
																	Q96S59	0.01
																	Q96ST3	0.01
																	Q99543	0.01
																	Q99996	0.01
																	Q9BT81	0.01
																	Q9BYW2	0.01
																	Q9BZV1	0.01
																	Q9C0F0	0.01
																	Q9GZR1	0.01
																	Q9GZS9	0.01
																	Q9GZX3	0.01
																	Q9H074	0.01
																	Q9H0B6	0.01
																	Q9H3T3	0.01
																	Q9H3U5	0.01
																	Q9H579	0.01
																	Q9H6K5	0.01
																	Q9H7Z3	0.01
																	Q9H9J4	0.01
																	Q9H9L4	0.01
																	Q9HAH1	0.01
																	Q9HC97	0.01
																	Q9HCE0	0.01
																	Q9HCZ1	0.01
																	Q9HD40	0.01
																	Q9NRH2	0.01
																	Q9NRL3	0.01
																	Q9NRY5	0.01
																	Q9NUQ6	0.01
																	Q9NWW0	0.01
																	Q9NX18	0.01
																	Q9NZJ5	0.01
																	Q9NZK7	0.01
																	Q9UDY8	0.01
																	Q9UGL1	0.01
																	Q9UHC9	0.01
																	Q9UJA5	0.01
																	Q9UKF7	0.01
																	Q9UKN8	0.01
																	Q9UKQ2	0.01
																	Q9UKX7	0.01
																	Q9ULD9	0.01
																	Q9UQV4	0.01
																	Q9Y230	0.01
																	Q9Y2C9	0.01
																	Q9Y2E4	0.01
																	Q9Y2K7	0.01
																	Q9Y3B8	0.01
																	Q9Y3D9	0.01
																	Q9Y4H2	0.01
																	Q9Y530	0.01
																	Q9Y6C5	0.01
																	Q9Y6L7	0.01
																	Q9Y6M5	0.01
																	A0AVI2	0.01
																	A6NCS4	0.01
																	A6NHC0	0.01
																	A6NL99	0.01
																	A6NP61	0.01
																	C9JSJ3	0.01
																	O00139	0.01
																	O00408	0.01
																	O14983	0.01
																	O15069	0.01
																	O15550	0.01
																	O43156	0.01
																	O43395	0.01
																	O43424	0.01
																	O60391	0.01
																	O60437	0.01
																	O60858	0.01
																	O75154	0.01
																	O75417	0.01
																	O75691	0.01
																	O76082	0.01
																	O94856	0.01
																	O94941	0.01
																	O95466	0.01
																	O95625	0.01
																	O95721	0.01
																	O95785	0.01
																	O95985	0.01
																	P02100	0.01
																	P02794	0.01
																	P04279	0.01
																	P04629	0.01
																	P07357	0.01
																	P08572	0.01
																	P08581	0.01
																	P09327	0.01
																	P0C1H6	0.01
																	P0CAP1	0.01
																	P10827	0.01
																	P11217	0.01
																	P12110	0.01
																	P12814	0.01
																	P17022	0.01
																	P17096	0.01
																	P18827	0.01
																	P24385	0.01
																	P24386	0.01
																	P26927	0.01
																	P28358	0.01
																	P29074	0.01
																	P31260	0.01
																	P31269	0.01
																	P33260	0.01
																	P35663	0.01
																	P41229	0.01
																	P43304	0.01
																	P46379	0.01
																	P47874	0.01
																	P48740	0.01
																	P49750	0.01
																	P52926	0.01
																	P53992	0.01
																	P54577	0.01
																	P55201	0.01
																	P57772	0.01
																	P58004	0.01
																	P59045	0.01
																	P61011	0.01
																	P69891	0.01
																	P69892	0.01
																	P78382	0.01
																	P82650	0.01
																	Q02040	0.01
																	Q02779	0.01
																	Q03519	0.01
																	Q03924	0.01
																	Q08117	0.01
																	Q08379	0.01
																	Q12766	0.01
																	Q12789	0.01
																	Q12816	0.01
																	Q12879	0.01
																	Q12888	0.01
																	Q13023	0.01
																	Q13188	0.01
																	Q13501	0.01
																	Q13882	0.01
																	Q14204	0.01
																	Q14324	0.01
																	Q14686	0.01
																	Q14D33	0.01
																	Q15022	0.01
																	Q15366	0.01
																	Q2VWP7	0.01
																	Q3SYG4	0.01
																	Q4UJ75	0.01
																	Q504T8	0.01
																	Q53GT1	0.01
																	Q5FWF5	0.01
																	Q5HYK7	0.01
																	Q5TYW2	0.01
																	Q5VST9	0.01
																	Q5W5W9	0.01
																	Q68CQ1	0.01
																	Q6IPM2	0.01
																	Q6IQ21	0.01
																	Q6P2P2	0.01
																	Q6P4R8	0.01
																	Q6R327	0.01
																	Q6U841	0.01
																	Q6UWE0	0.01
																	Q6UXG3	0.01
																	Q6ZN16	0.01
																	Q6ZV29	0.01
																	Q6ZWC4	0.01
																	Q70EK9	0.01
																	Q7RTY7	0.01
																	Q7Z3U7	0.01
																	Q7Z407	0.01
																	Q7Z4P5	0.01
																	Q7Z6G3	0.01
																	Q7Z7A3	0.01
																	Q86SQ3	0.01
																	Q86T29	0.01
																	Q86UQ4	0.01
																	Q86VW2	0.01
																	Q86Z14	0.01
																	Q8IUA0	0.01
																	Q8IVL5	0.01
																	Q8IVW8	0.01
																	Q8IWB7	0.01
																	Q8IXM7	0.01
																	Q8IYN0	0.01
																	Q8IZT6	0.01
																	Q8IZU8	0.01
																	Q8N1N4	0.01
																	Q8N587	0.01
																	Q8N6M8	0.01
																	Q8N7A1	0.01
																	Q8N9H8	0.01
																	Q8ND61	0.01
																	Q8NDX6	0.01
																	Q8NEV8	0.01
																	Q8NFW9	0.01
																	Q8NG31	0.01
																	Q8TC71	0.01
																	Q8TCT0	0.01
																	Q8TDQ1	0.01
																	Q8TE73	0.01
																	Q8WV19	0.01
																	Q8WVV9	0.01
																	Q8WW18	0.01
																	Q8WXH0	0.01
																	Q92545	0.01
																	Q92599	0.01
																	Q92817	0.01
																	Q92925	0.01
																	Q93075	0.01
																	Q969Y2	0.01
																	Q96B45	0.01
																	Q96HA1	0.01
[truncated: 56 more rows]

## Sheet: Table S5-AS pathway (Reactome)
			Cellular response to starvation	Cellular responses to stimuli	metabolism of proteins	Unfolded Protein Response
			A6NHX0	A5LHX3	A0AVT1	O14595
			O75140	A6NHX0	A2VDF0	O14653
			P05198	O00206	A5LHX3	O14773
			P08243	O00231	A8MTJ3	O43462
			P15336	O00232	O00231	O43731
			P17676	O00233	O00232	O43889
			P18847	O00244	O00233	O43909
			P18848	O00327	O00257	O75460
			P20042	O00483	O00303	O76024
			P35638	O00487	O00471	O94979
			P41091	O00762	O00482-2	O95070
			P42345	O14548	O00487	O95453
			P55735	O14595	O00623	P02545
			Q12980	O14618	O00743	P05198
			Q15382	O14653	O14579	P08240
			Q1RMZ1	O14773	O14653	P08243
			Q5T011	O14818	O14672	P08833
			Q6PJI9	O14867	O14772	P0C869
			Q8N122	O14980	O14775	P0DMM9
			Q8NBW4	O15054	O14818	P10145
			Q8NFG4	O15151	O14842	P11021
			Q8WTW4	O15172	O14933	P13500
			Q8WTX7	O15379	O14964	P14625
			Q92616	O15504	O14965	P17861-2
			Q969R8	O15516	O15027	P18847
			Q96EE3	O43242	O15084	P18848
			Q96MD2	O43301	O15105	P18850
			Q96RU7	O43462	O15151	P20042
			Q96S15	O43731	O15155	P23511
			Q9BVC4	O43889	O15212	P25208
			Q9NXC5	O43909	O15235	P27797
			Q9P0V3	O60675	O15294	P29353
			Q9P2K8	O60884	O15371	P35611
			Q9P2X3	O60907	O15372	P35638
			Q9Y664	O60934	O15392	P41091
				O75140	O15498	P43307
				O75376	O15504	P49748
				O75460	O43242	P49840
				O75506	O43255	P51858
				O75530	O43286	P61421
				O75694	O43292	Q06210
				O75807	O43318	Q13105
				O75832	O43324	Q13217
				O76024	O43353	Q13868
				O94778	O43474	Q13952
				O94979	O43505	Q14203
				O95070	O43529	Q14554
				O95231	O43617	Q14703
				O95453	O43776	Q14999
				O95757	O60216	Q15011
				P00390-1	O60260	Q15084
				P00390-2	O60512	Q15173
				P00395	O60513	Q5MNZ9
				P00403	O60547	Q68CJ9
				P00414	O60645	Q70SY1
				P00441	O60678	Q86TM6
				P01100	O60683	Q8IU60
				P01574	O60725	Q8IUR6
				P01583	O60762	Q8N6T3
				P01588	O60763	Q8TEY5
				P02545	O60783	Q92611
				P02647	O60826	Q92935
				P02768	O60841	Q92945
				P02795	O60870	Q93075
				P04040	O60909	Q969H8
				P04114	O60925	Q96BA8
				P04150	O75030	Q96FC9
				P04179	O75147	Q9BQ90
				P04637	O75150	Q9H295
				P04731	O75347	Q9H2G4
				P04732	O75352	Q9HCU5
				P04733	O75381	Q9NQT5
				P04839	O75394	Q9NWM8
				P05198	O75396	Q9NZJ5
				P05231	O75469-1	Q9P0U4
				P05412	O75604	Q9UBQ6
				P06400	O75616	Q9UBS3
				P06401	O75694	Q9UBS4
				P07148	O75787	Q9Y2L1
				P07203	O75821	Q9Y3B2
				P07237	O75822	Q9Y490
				P07438	O75832	Q9Y4L1
				P07900	O75865	Q9Y5M8
				P08047	O75886	Q9Y6X1
				P08235	O75925
				P08238	O75928-1
				P08240	O75928-2
				P08243	O76094
				P08294	O94777
				P08833	O94888
				P09211	O94966
				P09601	O94979
				P09669	O95249
				P0C869	O95363
				P0DMM9	O95394
				P0DMV8	O95395
				P0DMV9	O95406
				P10145	O95427
				P10176	O95461
				P10275	O95630
				P10599	O95714
				P10606	O95786
				P11021	O95848
				P11142	O95922
				P12074	O95999
				P12270	O96006
				P13073	O96019
				P13498	P00451
				P13500	P00734
				P13640	P00740
				P14598	P00742
				P14625	P00747
				P14854	P00797
				P14921	P01019
				P15036	P01189
				P15336	P01215
				P15692	P01222
				P15927	P01225
				P15954	P01229
				P16220	P01241
				P17066	P01275
				P17096	P01308
				P17676	P02649
				P17861-2	P02743
				P17980	P02818
				P18283	P03372
				P18847	P04066
				P18848	P04070
				P18850	P04150
				P19793	P04637
				P19838	P04843
				P19878	P04844
				P20042	P05019
				P20393	P05067
				P20618	P05111
				P20674	P05198
				P20700	P05386
				P21291	P05387
				P22352	P05388
				P23511	P05549-1
				P24311	P05937
				P24941	P06401
				P25208	P06493
				P25685	P06730
				P25713	P06746
				P25786	P06748
				P25787	P07225
				P25788	P07306
				P25789	P07307
				P27361	P07492
				P27540	P07550
				P27694	P07814
				P27797	P07910
				P28062	P07911
				P28065	P07988
				P28066	P08235
				P28070	P08240
				P28072	P08473
				P28074	P08708
				P28482	P08709
				P29353	P08833
				P30041	P08865
				P30044-1	P09001
				P30044-2	P09132
				P30260	P09681
				P31689	P09727
				P31948	P09874
				P33527	P09958
				P34931	P0C1Z6
				P34932	P0CG47
				P35226	P0CG48
				P35244	P0DI81
				P35398	P0DN86
				P35611	P0DP23
				P35638	P10275
				P35658	P10276
				P35998	P10599
				P37198	P10619
				P38646	P10827-2
				P38936	P10828
				P40306	P11142
				P40337	P11387
				P40763	P11388
				P41091	P11473
				P41134	P11686
				P42345	P11940
				P42771	P12004
				P42772	P12081
				P43307	P12270
				P43686	P12821
				P45985	P13056
				P47944	P13639
				P48552	P13798
				P48556	P14314
				P48723	P14868
				P48741	P15144
				P49137	P15291
				P49720	P15509
				P49721	P15880
				P49748	P15907
				P49790	P16278
				P49792	P16519
				P49840	P16870
				P49841	P17844
				P49959	P17936
				P50502	P17980
				P50548	P17987
				P50583	P18065
				P51665	P18077
				P51668	P18124
				P51858	P18621
				P51965	P19793
				P52926	P20042
				P52948-5	P20618
				P54198	P21217
				P54274	P21580
				P54652	P22061
				P55036	P22314
				P55072	P22692
				P55735	P22891
				P57740	P23141
				P60006	P23381
				P60896	P23396
				P60900	P23497
				P61289	P23588
				P61421	P23946
				P62191	P24534
				P62195	P24592
				P62258	P24593
				P62333	P25054
				P62805	P25398
				P62877	P25490
				P63208	P25786
				P67870	P25787
				P68104	P25788
				P68871	P25789
				P69905	P25963
				P78406	P26358
				P80294	P26367
				P80297	P26373
				P99999	P26572
				Q00613	P26639
				Q00987	P26640
				Q02790	P26641
				Q04206	P27487
				Q04656	P27694
				Q05655	P27797
				Q06210	P27824
				Q06323	P28062
				Q07869	P28065
				Q09028	P28066
				Q09472	P28070
				Q0VDF9	P28072
				Q12769	P28074
				Q12980	P28328
				Q13042	P29120
				Q13105	P29590
				Q13164	P29692
				Q13200	P30050
				Q13217	P30101
				Q13309	P32927
				Q13315	P32969
				Q13322	P34949
				Q13451	P35226
				Q13616	P35227
				Q13617	P35247
				Q13618	P35398
				Q13868	P35606
				Q13882	P35658
				Q13952	P35858
				Q14145	P35998
				Q14203	P36404
				Q14554	P36578
				Q14703	P37108
				Q14872	P37198
				Q14997	P37231
				Q14999	P37287
				Q15008	P37840
				Q15011	P38117
				Q15022	P38398
				Q15080	P38435
				Q15084	P39019
				Q15173	P39656
				Q15185	P40306
				Q15369	P40337
				Q15370	P40429
				Q15382	P40818
				Q15554	P41091
				Q15910	P41159
				Q16143	P41208
				Q16236	P41231
				Q16270	P41250
				Q16401	P41252
				Q16576	P42261
				Q16644	P42766
				Q16665	P43307
				Q16695	P43308
				Q16763	P43351
				Q16790	P43354
				Q16881	P43686
				Q1RMZ1	P43694
				Q49B96	P43897
				Q53FT3	P45973
				Q5MNZ9	P45974
				Q5SRE5	P46060
				Q5T011	P46199
				Q68CJ9	P46459
				Q6PJI9	P46736
				Q70SY1	P46776
				Q7Z3B4	P46777
				Q7Z5J4	P46778
				Q86TM6	P46779
				Q86WX3	P46781
				Q8IU60	P46782
				Q8IUR6	P46783
				Q8IW41	P46977
				Q8N122	P47813
				Q8N163	P47897
				Q8N1F7	P47914
				Q8N339	P48444
				Q8N6T3	P48552
				Q8N726	P48553
				Q8NBW4	P48556
				Q8NFG4	P48643
				Q8NFH3	P48730
				Q8NFH4	P49207
				Q8NFH5	P49257
				Q8NHZ8	P49366
				Q8TAA3	P49368
				Q8TCT9	P49406
				Q8TEM1	P49411
				Q8TEY5	P49458
				Q8WTW4	P49588
				Q8WTX7	P49589
				Q8WUM0	P49590
				Q8WW22	P49591
				Q92530	P49641
				Q92611	P49720
				Q92616	P49721
				Q92621	P49755
				Q92793	P49770
				Q92878	P49790
				Q92935	P49792
				Q92945	P50876
				Q92993	P50914
				Q93075	P50990
				Q969H8	P50991
				Q969R8	P51159
				Q96AP0	P51398
				Q96B36	P51571
				Q96BA8	P51606
				Q96DE5	P51610
				Q96EB6	P51665
				Q96EE3	P51784
				Q96EE3-1	P52739
				Q96EE3-2	P52815
				Q96FC9	P52948-5
				Q96GD3-2	P53602
				Q96HE7	P53611
				Q96KQ7	P53618
				Q96KS0	P53621
				Q96L91	P53992
				Q96MD2	P54132
				Q96MM6	P54136
				Q96NT5	P54252
				Q96P20	P54577
				Q96RU7	P54578
				Q96S15	P54727
				Q99436	P55010
				Q99460	P55036
				Q99567	P55055
				Q99683	P55072
				Q99743	P55089
				Q99757	P55735
				Q99814	P55854
				Q99967	P55884
				Q9BQ90	P56192
				Q9BQI3	P56524
				Q9BSI4	P56817
				Q9BTX1	P57054
				Q9BUX1	P57740
				Q9BVC4	P58012
				Q9BW27	P60059
				Q9BZK7	P60228
				Q9H1A4	P60468
				Q9H295	P60484
				Q9H2G4	P60709
				Q9H3M7	P60842
				Q9H6Z9	P60866
				Q9H9B1	P60896
				Q9HCE1	P60900
				Q9HCU5	P61009
				Q9NNW7	P61011
				Q9NPG3	P61081
				Q9NQT5	P61088
				Q9NRG9	P61201
				Q9NUX5	P61247
				Q9NWM8	P61289
				Q9NWT6	P61313
				Q9NXC5	P61353
				Q9NYB0	P61371
				Q9NYG5	P61513
				Q9NZJ5	P61758
				Q9P0U4	P61803
				Q9P0V3	P61927
				Q9P126	P61956
				Q9P2K8	P61978
				Q9P2X3	P62081
				Q9UBK2	P62191
				Q9UBN7	P62195
				Q9UBQ6	P62241
				Q9UBS3	P62244
				Q9UBS4	P62249
				Q9UF56	P62263
				Q9UGK3	P62266
				Q9UJX2	P62269
				Q9UJX3	P62273
				Q9UJX4	P62277
				Q9UJX5	P62280
				Q9UJX6	P62333
				Q9UKX7	P62424
				Q9UL46	P62495
				Q9UM11	P62750
				Q9UM13	P62753
				Q9UNM6	P62805
				Q9Y241	P62829
				Q9Y294	P62841
				Q9Y2D1	P62847
				Q9Y2L1	P62851
				Q9Y2N7	P62854
				Q9Y3B2	P62857
				Q9Y490	P62861
				Q9Y4L1	P62877
				Q9Y5M8	P62888
				Q9Y664	P62899
				Q9Y6J0	P62906
				Q9Y6X1	P62910
				Q9Y6Y9	P62913
					P62917
					P62945
					P62979
					P62987
					P63027
					P63146
					P63165
					P63173
					P63208
					P63220
					P63279
					P67812
					P67870
					P68036
					P68104
					P78364
					P78371
					P78382
					P78406
					P78527
					P80108
					P82650
					P82663
					P82664
					P82673
					P82675
					P82909
					P82912
					P82914
					P82921
					P82930
					P82932
					P82933
					P83436
					P83731
					P84098
					P98160
					Q00653
					Q00987
					Q01826
					Q01831
					Q02447
					Q02543
					Q02878
					Q02880
					Q03405
					Q04206
					Q04323
					Q04637
					Q06323
					Q06587
					Q07020
					Q07065
					Q07075
					Q07326
					Q07869
					Q08379
					Q09327
					Q09328
					Q09472
					Q10469
					Q11206
					Q12769
					Q12834
					Q12873
					Q12888
					Q12893
					Q12904
					Q12933
					Q12974
					Q13084
					Q13093
					Q13098
					Q13107
					Q13114
					Q13133-1
					Q13144
					Q13155
					Q13190
					Q13200
					Q13263
					Q13285
					Q13309
					Q13324
					Q13330
					Q13347
					Q13363
					Q13371
					Q13405
					Q13426
					Q13438
					Q13454
					Q13485
					Q13541
					Q13546
					Q13547
					Q13564
					Q13569
					Q13616
					Q13617
					Q13618
					Q13630
					Q13724
					Q14118
					Q14152
					Q14164
					Q14165
					Q14191
					Q14197
					Q14232
					Q14240
					Q14393
					Q14442
					Q14526
					Q14527
					Q14676
					Q14683
					Q14694
					Q14697
					Q14746
					Q14781
					Q14789
					Q14997
					Q14999
					Q149N8
					Q15005
					Q15008
					Q15018
					Q15022
					Q15031
					Q15046
					Q15056
					Q15070
					Q15181
					Q15361
					Q15363
					Q15369
					Q15370
					Q15424
					Q15436
					Q15596
					Q15629
					Q15750
					Q15788
					Q15813
					Q15814
					Q15819
					Q15843
					Q16186
					Q16222
					Q16401
					Q16531
					Q16540
					Q16623
					Q16706
					Q2TAA5
					Q3MUY2
					Q4U2R6
					Q53HL2
					Q53TQ3
					Q5H8A4
					Q5JPH6
					Q5JPI9
					Q5JRA6
					Q5JTZ9
					Q5NUL3
					Q5SRE5
					Q5SRI9
					Q5ST30
					Q5T160
					Q5T2D3
					Q5T653
					Q5VTR2
					Q5VVJ2
					Q5VVQ6
					Q5XPI4
					Q68CL5
					Q6NXT4
					Q6P161
					Q6P1J9
					Q6P1L8
					Q6P3W2
					Q6P4R8
					Q6PD62
					Q6PI48
					Q6PI98
					Q6UWZ7
					Q6Y288
					Q6ZTW0
					Q70CQ1
					Q70CQ2
					Q70CQ3
					Q75T13
					Q7L2H7
					Q7L3T8
					Q7L523
					Q7L5N1
					Q7L8W6
					Q7Z2W9
					Q7Z3B4
					Q7Z434
					Q7Z624
					Q7Z7B1
					Q7Z7F7
					Q7Z7H8
					Q86SQ9
					Q86SZ2
					Q86T82
					Q86TS9
					Q86UV5
					Q86VD9
					Q86VP6
					Q86YN1
					Q8IUQ4
					Q8IUR0
					Q8IUZ0
					Q8IWE4
					Q8IWT3
					Q8IWU4
					Q8IXK0
					Q8IXL6
					Q8IXM3
					Q8IXQ9
					Q8IY18
					Q8IYI6
					Q8IYW5
					Q8IZF2
					Q8N0W3
					Q8N1F7
					Q8N2K1
					Q8N2K1-1
					Q8N2W9
					Q8N300
					Q8N3U4
					Q8N3Y3
					Q8N5N7
					Q8N6M6
					Q8N726
					Q8N7H5
					Q8N8N0
					Q8N983
					Q8NAT1
					Q8NB78
					Q8NBJ7
					Q8NBK3
					Q8NBZ0
					Q8NCG5
					Q8NCR0
					Q8NDX5
					Q8NEW0
					Q8NFH3
					Q8NFH4
					Q8NFH5
					Q8NFI3
					Q8NFW8
					Q8NFW9
					Q8NG68
					Q8NHY0
					Q8NI22
					Q8TAA3
					Q8TAD4
					Q8TAE8
					Q8TAG9
					Q8TB72
					Q8TBC4
					Q8TBE9
					Q8TBF5
					Q8TCC3
					Q8TDV5
					Q8TE49
					Q8TEB7
					Q8TEM1
					Q8TEQ8
					Q8TEY7
					Q8WTW3
					Q8WUM0
					Q8WV22
					Q8WVC0
					Q8WVE0
					Q8WVM7
					Q8WVM8
					Q8WWR8
					Q8WXB1
					Q8WZA1
					Q92466
					Q92481
					Q92521
					Q92530
					Q92535
					Q92538
					Q92541
					Q92542
					Q92552
					Q92560
					Q92621
					Q92643
					Q92665
					Q92673
					Q92685
					Q92696
					Q92734
					Q92754
					Q92769
					Q92783
					Q92793
					Q92831
					Q92841
					Q92890
					Q92905
					Q92908
					Q92968
					Q92995
					Q93008
					Q93009
					Q93034
					Q969M7
					Q969N2
					Q969R5
					Q969S9
					Q969V6
					Q96A29
					Q96A35
					Q96A65
					Q96AA3
					Q96BP2
					Q96BZ9
					Q96DP5
					Q96DV4
					Q96E11
					Q96E22
					Q96EE3-1
					Q96EE3-2
					Q96EK6
					Q96EL2
					Q96EL3
					Q96EU7
					Q96EY7
					Q96EZ8
					Q96F25
					Q96FJ0
					Q96FW1
					Q96FX2
					Q96G04
					Q96G74
					Q96GC5
					Q96GD3-2
					Q96GD4
					Q96GW9
					Q96I59
					Q96IV0
					Q96JB2
					Q96JE7
					Q96JH7
					Q96K76
					Q96KP1
					Q96MF7
					Q96MG7
					Q96MK3
					Q96MW5
					Q96P20
					Q96PC5
					Q96Q05
					Q96RI1-2
					Q96RL1
					Q96RP9
					Q96RU2
					Q96S52
					Q96SB8
					Q96ST3
					Q96T53
					Q99426
					Q99436
					Q99460
					Q99471
					Q99496
					Q99497
					Q99519
					Q99567
					Q99613
					Q99626
					Q99627
					Q99728
					Q99758
					Q99832
					Q9BQ48
					Q9BQC3
					Q9BQC6
					Q9BQE4
					Q9BQQ3
					Q9BRB3-2
					Q9BRJ2
					Q9BSH3
					Q9BT22
					Q9BT78
					Q9BTA9
					Q9BTV6
					Q9BTW9
					Q9BTX1
					Q9BU89
					Q9BUN8
					Q9BUU2
					Q9BV10
					Q9BVK2
					Q9BVK6
					Q9BW27
					Q9BW92
					Q9BXD5
					Q9BY50
					Q9BYC5
					Q9BYC8
					Q9BYC9
					Q9BYD1
					Q9BYD2
					Q9BYD3
					Q9BYD6
					Q9BYF1
					Q9BYN8
					Q9BZE1
					Q9BZG8
					Q9C086
					Q9GZP9
					Q9GZS3
					Q9GZX5
					Q9H0E7
					Q9H0U3
					Q9H0U6
					Q9H0W5
					Q9H160
					Q9H2A9
					Q9H2K0
					Q9H2P9
					Q9H2U2
					Q9H2W6
					Q9H2X6
					Q9H3H5
					Q9H3S5
					Q9H479
					Q9H490
					Q9H553
					Q9H5K3
					Q9H6U8
					Q9H7L9
					Q9H867
					Q9H8P0
					Q9H981
					Q9H9E3
					Q9H9F9
					Q9H9J2
					Q9HA64
					Q9HA77
					Q9HBJ8
					Q9HC52
					Q9HCU5
					Q9HD33
					Q9NP73
					Q9NP81
					Q9NP92
					Q9NQ50
					Q9NQC7
					Q9NQP4
					Q9NQS7
					Q9NR45
					Q9NR50
					Q9NRA2
					Q9NRG9
					Q9NRX2
					Q9NS00
					Q9NS56
					Q9NS91
					Q9NSD9
					Q9NSE4
					Q9NTX7
					Q9NUD9
					Q9NV70
					Q9NWT8
					Q9NWU5
					Q9NWV8
					Q9NX20
					Q9NXR7
					Q9NYA1
					Q9NYK5
					Q9NYM9
					Q9NZ42
					Q9NZE8
					Q9NZK5
					Q9NZU5
					Q9P015
					Q9P031
					Q9P0J6
					Q9P0M9
					Q9P0P0
					Q9P2J5
					Q9P2W3
					Q9P2X0
					Q9UBC3
					Q9UBE0
					Q9UBF6
					Q9UBK2
					Q9UBQ5
					Q9UBR2
					Q9UBT2
					Q9UBU3-1
					Q9UBV2
					Q9UBX8
					Q9UER7
					Q9UGI0
					Q9UGM3
					Q9UGM6
					Q9UHB9
					Q9UHP3
					Q9UHV9
					Q9UI10
					Q9UI30
					Q9UIJ5
					Q9UIS9
					Q9UJ37
					Q9UJ68
					Q9UJ70
					Q9UK80
					Q9UKL3
					Q9UKV5
					Q9UKX7
					Q9UKY4
					Q9UL33
					Q9UL46
					Q9ULG1
					Q9UMW8
					Q9UNA3
					Q9UNL2
					Q9UNM6
					Q9UNS2
					Q9UP83
					Q9UPQ8
					Q9UPT5
					Q9UPU5
					Q9UPW6
					Q9UQ49
					Q9UQE7
					Q9Y223
					Q9Y262
					Q9Y265
					Q9Y285
					Q9Y291
					Q9Y296
					Q9Y2B2
					Q9Y2G5
					Q9Y2Q9
					Q9Y2R5
					Q9Y2R9
					Q9Y2V7
					Q9Y2X3
					Q9Y2Z4
					Q9Y303
					Q9Y399
					Q9Y3B3
					Q9Y3B7
					Q9Y3D3
					Q9Y3D9
					Q9Y3Q3
					Q9Y3R4
					Q9Y3U8
					Q9Y3V2
					Q9Y4E8
					Q9Y4I1
					Q9Y4K3
					Q9Y5K5
					Q9Y5M8
					Q9Y5N5
					Q9Y5R8
					Q9Y618
					Q9Y672
					Q9Y673
					Q9Y6A1
					Q9Y6A9
					Q9Y6B6
					Q9Y6G3
					Q9Y6H5
					Q9Y6H5-2
					Q9Y6K1
					Q9Y6K9
					Q9Y6X2
					Q9Y6Y8
